# Supplementary material for: 2-Chloro-N-[1-(4-chloro­phen­yl)-3-cyano-1H-pyrazol-5-yl]acetamide
Source: Acta Crystallogr Sect E Struct Rep Online. 2012 Oct 31;68(Pt 11):o3249. doi: 10.1107/S1600536812043966 (PMC3515326; doi:10.1107/S1600536812043966)
Supplement: Supplementary file 2 [file e-68-o3249-Isup2.hkl]

# 
# h,k,l, Fc-squared, Fo-squared, sigma(Fo-squared) and status flag 
# 
data_I
_shelx_title ' X in Pna2(1)' 
_shelx_refln_list_code          4 
_shelx_F_calc_maximum      133.58 
_exptl_crystal_F_000       600.00 
_reflns_d_resolution_high  0.8284 
 
loop_ 
 _symmetry_equiv_pos_as_xyz 
 'x, y, z' 
 '-x, -y, z+1/2' 
 'x+1/2, -y+1/2, z' 
 '-x+1/2, y+1/2, z+1/2' 
 
_cell_length_a    18.4930 
_cell_length_b    13.8150 
_cell_length_c     5.0600 
_cell_angle_alpha  90.000 
_cell_angle_beta   90.000 
_cell_angle_gamma  90.000 
 
_shelx_F_squared_multiplier     1.000 
 
loop_ 
 _refln_index_h 
 _refln_index_k 
 _refln_index_l 
 _refln_F_squared_calc 
 _refln_F_squared_meas 
 _refln_F_squared_sigma 
 _refln_observed_status 
   2   0   0     5826.76     5750.03     69.72 o 
   2   0   0     5826.76     5735.76     69.42 o 
   4   0   0      690.00      651.98      9.11 o 
   4   0   0      690.00      631.94      9.15 o 
   6   0   0     5104.03     4738.37    104.04 o 
   6   0   0     5104.03     4455.62    102.08 o 
   8   0   0     1382.69     1148.16     18.36 o 
   8   0   0     1382.69     1147.55     18.08 o 
  10   0   0       61.69       65.11      7.38 o 
  10   0   0       61.69       67.92      7.42 o 
  12   0   0      191.15      182.70      8.31 o 
  12   0   0      191.15      168.39      8.59 o 
  14   0   0     1795.52     1819.16     23.42 o 
  14   0   0     1795.52     1909.62     24.07 o 
  16   0   0        1.63       -7.51     11.38 o 
  16   0   0        1.63       19.95     11.06 o 
  18   0   0       53.27       54.90      9.82 o 
  18   0   0       53.27       62.87      9.68 o 
  20   0   0      155.66      143.16     11.39 o 
  20   0   0      155.66      179.27     11.30 o 
  22   0   0      131.37      145.76     12.54 o 
  22   0   0      131.37      173.98     13.00 o 
   2   1   0      223.24      277.45      4.24 o 
   2   1   0      223.24      274.84      4.24 o 
   3   1   0       46.44       76.93      4.89 o 
   3   1   0       46.44       95.44      4.75 o 
   4   1   0      106.44      109.46      4.71 o 
   4   1   0      106.44      114.13      4.90 o 
   5   1   0      381.92      416.89      6.60 o 
   5   1   0      381.92      416.89      6.60 o 
   6   1   0      331.35      360.70      6.67 o 
   6   1   0      331.35      373.12      6.72 o 
   7   1   0      632.75      677.12      9.72 o 
   7   1   0      632.75      677.16      9.63 o 
   8   1   0      422.73      435.58      8.94 o 
   8   1   0      422.73      464.96      8.76 o 
   9   1   0       33.25       23.51      3.27 o 
   9   1   0       33.25       29.59      3.32 o 
  10   1   0        5.55        5.30      2.76 o 
  10   1   0        5.55        6.27      2.86 o 
  11   1   0      510.35      503.77     11.49 o 
  11   1   0      510.35      527.62     11.72 o 
  12   1   0      568.09      586.05     12.09 o 
  12   1   0      568.09      572.20     12.83 o 
  13   1   0       42.14       47.94      5.16 o 
  13   1   0       42.14       43.33      5.25 o 
  14   1   0       49.08       51.81      5.76 o 
  14   1   0       49.08       54.30      5.72 o 
  15   1   0       33.91       31.80      5.12 o 
  15   1   0       33.91       34.84      5.72 o 
  16   1   0      397.36      394.95     13.03 o 
  16   1   0      397.36      393.10     13.31 o 
  17   1   0       30.36       22.72      7.37 o 
  17   1   0       30.36       37.61      6.59 o 
  18   1   0        1.30       -3.46      5.16 o 
  18   1   0        1.30        0.37      5.25 o 
  19   1   0        4.28       -0.41      5.58 o 
  19   1   0        4.28        2.49      6.04 o 
  20   1   0       22.21       16.31      6.87 o 
  20   1   0       22.21       25.62      6.27 o 
  21   1   0       20.06        9.91      6.91 o 
  21   1   0       20.06       19.86      7.14 o 
  22   1   0       28.77       34.89      8.62 o 
  22   1   0       28.77       35.39      8.48 o 
   0   2   0      317.12      373.70      5.09 o 
   2   2   0     5867.77     5770.65     88.18 o 
   2   2   0     5867.77     5583.11     86.67 o 
   3   2   0      915.88      984.79      9.21 o 
   3   2   0      915.88      969.78      9.07 o 
   4   2   0     4546.37     4220.62     88.92 o 
   4   2   0     4546.37     4223.20     89.17 o 
   5   2   0        4.34        1.75      1.57 o 
   5   2   0        4.34       -1.84      1.84 o 
   6   2   0     9751.41     9180.89    158.91 o 
   6   2   0     9751.41     9435.74    158.16 o 
   7   2   0     1861.77     1995.94     16.99 o 
   7   2   0     1861.77     1956.89     16.99 o 
   8   2   0     6755.08     6285.61    146.46 o 
   8   2   0     6755.08     6073.49    145.91 o 
   9   2   0     1580.90     1752.35     18.12 o 
   9   2   0     1580.90     1827.21     18.35 o 
  10   2   0      742.77      802.25     13.00 o 
  10   2   0      742.76      795.38     12.96 o 
  11   2   0      310.52      309.02      9.43 o 
  11   2   0      310.52      325.38      9.34 o 
  12   2   0      701.20      702.22     14.47 o 
  12   2   0      701.20      678.53     14.24 o 
  13   2   0        2.41        0.28      3.73 o 
  13   2   0        2.41        1.57      3.78 o 
  14   2   0      462.88      472.19     12.90 o 
  14   2   0      462.88      477.74     13.04 o 
  15   2   0        1.80       -4.88      4.88 o 
  15   2   0        1.80        0.32      4.47 o 
  16   2   0      419.31      421.06     13.86 o 
  16   2   0      419.31      393.89     13.40 o 
  17   2   0        0.09       -1.06      5.11 o 
  17   2   0        0.09       -5.39      5.67 o 
  18   2   0      469.08      442.57     15.81 o 
  18   2   0      469.08      431.57     15.11 o 
  19   2   0       53.67       45.31      8.11 o 
  19   2   0       53.67       34.89      7.28 o 
  20   2   0      142.16      144.44     10.28 o 
  20   2   0      142.16      145.82     10.51 o 
  21   2   0       15.60       11.94      7.42 o 
  21   2   0       15.60       25.76      5.94 o 
  22   2   0       96.40       98.34     10.47 o 
  22   2   0       96.40      125.90     10.70 o 
   1   3   0      860.81      832.02      8.25 o 
   1   3   0      860.81      816.95      8.20 o 
   2   3   0    17842.37    18624.71    189.37 o 
   2   3   0    17842.37    19126.40    192.21 o 
   3   3   0      948.21      951.45     12.23 o 
   3   3   0      948.21      907.95     12.42 o 
   4   3   0     1358.93     1367.02     12.25 o 
   4   3   0     1358.93     1352.37     12.25 o 
   5   3   0     1696.52     1629.03     14.17 o 
   5   3   0     1696.52     1702.64     14.36 o 
   6   3   0     1911.30     1890.08     18.44 o 
   6   3   0     1911.30     1938.25     18.63 o 
   7   3   0       26.12       24.06      3.04 o 
   7   3   0       26.12       26.87      3.09 o 
   8   3   0     1737.35     1869.23     18.02 o 
   8   3   0     1737.36     1836.99     17.98 o 
   9   3   0      214.02      244.76      9.61 o 
   9   3   0      214.02      274.92      9.28 o 
  10   3   0      165.92      181.30      7.20 o 
  10   3   0      165.92      200.23      7.34 o 
  11   3   0        5.58        6.50      3.04 o 
  11   3   0        5.58       11.20      3.04 o 
  12   3   0      152.94      146.13      9.50 o 
  12   3   0      152.94      163.94      9.69 o 
  13   3   0      110.92      120.51      7.01 o 
  13   3   0      110.92      107.05      6.78 o 
  14   3   0      643.68      602.48     14.77 o 
  14   3   0      643.68      653.93     15.28 o 
  15   3   0      364.72      372.80     12.89 o 
  15   3   0      364.72      368.27     12.52 o 
  16   3   0        4.61        6.13      4.84 o 
  16   3   0        4.61       -1.38      5.16 o 
  17   3   0      103.99       89.08      8.16 o 
  17   3   0      103.99      100.75      7.61 o 
  18   3   0       13.30       10.23      6.41 o 
  18   3   0       13.30        7.47      6.54 o 
  19   3   0       21.00       16.04      5.81 o 
  19   3   0       21.00       22.40      6.45 o 
  20   3   0       47.42       46.18      7.60 o 
  20   3   0       47.42       28.94      8.43 o 
  21   3   0       21.25       23.69      7.51 o 
  21   3   0       21.25       13.04      7.05 o 
   0   4   0     5007.24     4625.51     97.45 o 
   1   4   0     1189.73     1241.16     11.46 o 
   1   4   0     1189.73     1247.01     11.56 o 
   2   4   0    17225.30    18011.38    204.89 o 
   2   4   0    17225.31    17839.37    203.88 o 
   3   4   0       17.19       15.35      3.50 o 
   3   4   0       17.19       22.54      3.46 o 
   4   4   0      873.68      821.93     12.95 o 
   4   4   0      873.68      823.76     12.99 o 
   5   4   0      114.75      102.61      4.75 o 
   5   4   0      114.75      100.81      4.80 o 
   6   4   0     4309.37     4508.96     26.71 o 
   6   4   0     4309.38     4412.46     26.46 o 
   7   4   0       14.09       11.43      2.86 o 
   7   4   0       14.09       11.75      3.04 o 
   8   4   0      353.99      339.73     10.50 o 
   8   4   0      353.99      295.27     11.15 o 
   9   4   0       10.49        4.56      3.18 o 
   9   4   0       10.49        4.33      3.50 o 
  10   4   0      189.41      170.11      7.29 o 
  10   4   0      189.40      175.70      7.16 o 
  11   4   0      120.38      136.03      6.69 o 
  11   4   0      120.38      129.11      6.97 o 
  12   4   0      698.42      667.87     14.93 o 
  12   4   0      698.42      666.62     14.65 o 
  13   4   0       16.38       10.00      5.12 o 
  13   4   0       16.38       14.47      5.02 o 
  14   4   0     1012.66     1008.56     19.22 o 
  14   4   0     1012.66     1034.46     19.83 o 
  15   4   0       31.49       40.97      5.67 o 
  15   4   0       31.49       25.67      5.58 o 
  16   4   0       25.01       28.67      5.71 o 
  16   4   0       25.01       28.34      6.50 o 
  17   4   0       95.47       74.92      8.21 o 
  17   4   0       95.47       90.65      8.21 o 
  18   4   0        0.39        3.64      4.79 o 
  18   4   0        0.39        3.23      4.79 o 
  19   4   0        1.53        2.17      6.50 o 
  19   4   0        1.53        2.17      6.68 o 
  20   4   0      362.43      384.35     16.25 o 
  20   4   0      362.43      372.07     16.07 o 
  21   4   0       16.59        3.96      7.79 o 
  21   4   0       16.59       33.04      6.96 o 
   1   5   0       92.76       86.71      4.01 o 
   1   5   0       92.76       89.02      4.06 o 
   2   5   0      158.92      166.34      5.54 o 
   2   5   0      158.92      157.15      5.40 o 
   3   5   0      808.75      873.22     11.10 o 
   3   5   0      808.75      850.74     11.05 o 
   4   5   0      145.24      138.66      5.31 o 
   4   5   0      145.24      130.81      5.31 o 
   5   5   0     2011.88     1988.04     19.44 o 
   5   5   0     2011.88     2139.52     20.19 o 
   6   5   0       41.77       29.18      3.73 o 
   6   5   0       41.77       31.72      3.87 o 
   7   5   0     1265.04     1385.06     16.13 o 
   7   5   0     1265.04     1413.85     16.36 o 
   8   5   0      131.89      120.71      6.14 o 
   8   5   0      131.89      135.94      6.18 o 
   9   5   0        0.76        3.18      2.72 o 
   9   5   0        0.76        1.29      3.13 o 
  10   5   0      623.30      641.70     13.53 o 
  10   5   0      623.30      636.46     13.86 o 
  11   5   0       57.88       65.92      5.49 o 
  11   5   0       57.88       55.60      5.26 o 
  12   5   0       28.11       18.39      4.56 o 
  12   5   0       28.11       11.94      5.21 o 
  13   5   0        0.18        1.75      4.19 o 
  13   5   0        0.18       -4.33      4.33 o 
  14   5   0       56.36       54.39      6.59 o 
  14   5   0       56.36       46.56      6.04 o 
  15   5   0       18.07       13.87      6.73 o 
  15   5   0       18.07       17.24      7.00 o 
  16   5   0       52.08       47.89      6.59 o 
  16   5   0       52.08       37.38      6.59 o 
  17   5   0       37.22       40.05      6.64 o 
  17   5   0       37.22       27.98      6.68 o 
  18   5   0      246.62      247.58     12.51 o 
  18   5   0      246.62      222.80     12.23 o 
  19   5   0        0.30       12.44      5.30 o 
  19   5   0        0.30       -4.88      5.67 o 
  20   5   0       22.54       31.80      7.37 o 
  20   5   0       22.54       28.43      7.14 o 
  21   5   0        0.38       -7.46      7.46 o 
  21   5   0        0.38       -3.04      6.54 o 
   0   6   0      474.00      435.17     10.48 o 
   1   6   0     1090.12     1088.68     13.00 o 
   1   6   0     1090.12     1099.29     13.05 o 
   2   6   0      857.56      786.68     11.37 o 
   2   6   0      857.56      815.57     11.46 o 
   3   6   0      780.29      834.11     14.52 o 
   3   6   0      780.29      853.93     14.75 o 
   4   6   0      952.86      907.20     12.68 o 
   4   6   0      952.86      933.16     12.87 o 
   5   6   0      323.52      308.14      8.37 o 
   5   6   0      323.52      321.50      8.79 o 
   6   6   0     3592.16     3677.88     29.16 o 
   6   6   0     3592.16     3481.41     28.83 o 
   7   6   0     1470.27     1604.58     18.48 o 
   7   6   0     1470.26     1651.93     18.67 o 
   8   6   0      665.88      596.91     12.48 o 
   8   6   0      665.88      599.05     12.57 o 
   9   6   0       76.11       62.66      7.29 o 
   9   6   0       76.11       65.52      7.56 o 
  10   6   0      342.11      316.63      9.98 o 
  10   6   0      342.10      333.22     10.44 o 
  11   6   0       69.56       64.36      6.59 o 
  11   6   0       69.56       66.44      6.45 o 
  12   6   0     2727.68     2742.99     30.07 o 
  12   6   0     2727.68     2939.51     31.06 o 
  13   6   0      350.23      324.50     12.10 o 
  13   6   0      350.23      336.88     12.57 o 
  14   6   0      194.34      175.15      9.51 o 
  14   6   0      194.34      166.71      9.51 o 
  15   6   0      354.10      340.96     12.70 o 
  15   6   0      354.10      315.84     12.42 o 
  16   6   0       13.83       24.56      5.07 o 
  16   6   0       13.83       13.64      5.48 o 
  17   6   0       70.99       59.79      7.84 o 
  17   6   0       70.99       72.79      7.19 o 
  18   6   0       54.70       69.05      7.74 o 
  18   6   0       54.70       42.27      7.65 o 
  19   6   0       29.71       25.72      7.93 o 
  19   6   0       29.71       28.53      6.96 o 
  20   6   0       69.67       69.97      9.03 o 
  20   6   0       69.67       75.87      8.94 o 
   1   7   0      156.28      163.28      6.14 o 
   1   7   0      156.28      155.38      6.00 o 
   2   7   0      211.23      218.07      7.39 o 
   2   7   0      211.23      213.35      7.16 o 
   3   7   0       63.48       63.40      4.75 o 
   3   7   0       63.48       59.39      4.61 o 
   4   7   0     2906.66     2972.94     24.52 o 
   4   7   0     2906.66     3032.29     24.76 o 
   5   7   0       25.44       31.53      4.10 o 
   5   7   0       25.44       25.49      3.96 o 
   6   7   0        8.25        6.77      3.87 o 
   6   7   0        8.25        6.96      3.55 o 
   8   7   0       26.87       30.70      4.33 o 
   8   7   0       26.87       30.19      4.19 o 
   9   7   0      200.23      219.20      8.82 o 
   9   7   0      200.23      215.70      8.68 o 
  10   7   0       21.36       18.34      4.70 o 
  10   7   0       21.36       23.18      4.84 o 
  11   7   0       74.32       74.83      6.78 o 
  11   7   0       74.32       72.57      6.78 o 
  12   7   0      591.33      614.21     15.41 o 
  12   7   0      591.33      590.19     15.50 o 
  13   7   0       49.44       40.65      6.41 o 
  13   7   0       49.44       39.27      6.31 o 
  14   7   0       43.16       66.74     13.14 o 
  14   7   0       43.16       78.54     12.77 o 
  15   7   0      158.56      144.51      9.55 o 
  15   7   0      158.56      152.49     10.42 o 
  16   7   0       33.93       39.27      6.91 o 
  16   7   0       33.93       36.13      6.41 o 
  17   7   0       27.36       31.66      6.41 o 
  17   7   0       27.36       25.76      6.22 o 
  18   7   0       51.28       30.10      7.05 o 
  18   7   0       51.28       30.51      7.05 o 
  19   7   0       67.34       90.76      8.25 o 
  19   7   0       67.34       78.73      8.94 o 
  20   7   0       10.42        0.51      7.56 o 
  20   7   0       10.42       11.15      6.96 o 
   0   8   0     2932.29     2843.27     24.83 o 
   1   8   0       49.95       62.70      4.75 o 
   1   8   0       49.95       51.31      4.56 o 
   2   8   0     1435.81     1471.78     17.91 o 
   2   8   0     1435.81     1467.29     17.81 o 
   3   8   0       12.53       12.44      3.13 o 
   3   8   0       12.53       12.07      3.32 o 
   4   8   0        0.97        1.98      5.07 o 
   4   8   0        0.97       -1.29      5.16 o 
   5   8   0      224.36      228.52      8.50 o 
   5   8   0      224.36      213.15      8.40 o 
   6   8   0     2273.33     2384.96     24.83 o 
   6   8   0     2273.32     2406.17     24.69 o 
   7   8   0       11.01       10.69      3.64 o 
   7   8   0       11.01       10.69      4.01 o 
   8   8   0      485.11      470.16     14.94 o 
   8   8   0      485.11      470.12     15.13 o 
   9   8   0       52.50       59.19      5.39 o 
   9   8   0       52.50       46.79      5.72 o 
  10   8   0      366.34      381.50     12.29 o 
  10   8   0      366.34      378.77     12.11 o 
  11   8   0       43.39       57.11      5.72 o 
  11   8   0       43.39       33.19      6.50 o 
  12   8   0       34.82       48.67      6.27 o 
  12   8   0       34.82       45.12      6.36 o 
  13   8   0       21.79       18.48      5.48 o 
  13   8   0       21.79       12.95      5.35 o 
  14   8   0       75.97       82.01      7.01 o 
  14   8   0       75.97       69.66      6.87 o 
  15   8   0       43.41       50.01      6.96 o 
  15   8   0       43.41       46.78      7.01 o 
  16   8   0      122.13      141.10     12.82 o 
  16   8   0      122.13      151.29     12.87 o 
  17   8   0       60.20       50.10      8.94 o 
  17   8   0       60.20       65.55      8.85 o 
  18   8   0       81.97       83.21      9.27 o 
  18   8   0       81.97       69.52      8.80 o 
  19   8   0        0.88        6.96      5.76 o 
  19   8   0        0.88        1.98      5.67 o 
   1   9   0      145.89      155.58      7.29 o 
   1   9   0      145.89      155.17      7.34 o 
   2   9   0        2.19       -0.23      3.46 o 
   2   9   0        2.19        2.12      3.41 o 
   3   9   0      375.09      374.59     10.96 o 
   3   9   0      375.09      379.77     11.14 o 
   4   9   0     1593.53     1676.49     21.17 o 
   4   9   0     1593.53     1690.60     20.89 o 
   5   9   0     1179.68     1284.41     18.71 o 
   5   9   0     1179.68     1223.90     18.62 o 
   6   9   0       40.37       59.14      6.27 o 
   6   9   0       40.37       43.33      6.04 o 
   7   9   0       84.31       89.04      6.50 o 
   7   9   0       84.31       86.45      6.64 o 
   8   9   0        5.43        9.22      4.47 o 
   8   9   0        5.43       14.70      4.33 o 
   9   9   0       10.95       10.28      8.16 o 
   9   9   0       10.95       16.31      8.02 o 
  10   9   0      425.78      403.00     12.90 o 
  10   9   0      425.78      415.85     13.40 o 
  11   9   0       15.90       13.41      4.88 o 
  11   9   0       15.90       13.09      5.02 o 
  12   9   0        0.53        4.24      4.98 o 
  12   9   0        0.53        4.61      5.11 o 
  13   9   0      208.26      189.08     10.70 o 
  13   9   0      208.26      212.48     10.80 o 
  14   9   0        0.40       -3.96      5.58 o 
  14   9   0        0.40        5.11      5.02 o 
  15   9   0        8.42       12.07      5.94 o 
  15   9   0        8.42       10.00      5.94 o 
  16   9   0       48.39       40.61      7.51 o 
  16   9   0       48.39       46.74      8.20 o 
  17   9   0       30.09       33.09      6.73 o 
  17   9   0       30.09       25.21      7.33 o 
  18   9   0       26.53       23.18      9.36 o 
  18   9   0       26.53       26.59      9.17 o 
   0  10   0      666.59      613.87     17.28 o 
   1  10   0        0.06       -3.41      3.69 o 
   1  10   0        0.06       -1.34      3.64 o 
   2  10   0        6.59       14.88      3.23 o 
   2  10   0        6.59        3.96      3.73 o 
   3  10   0       42.47       37.01      5.44 o 
   3  10   0       42.47       37.84      5.72 o 
   4  10   0      196.30      175.70      8.63 o 
   4  10   0      196.30      200.20      9.37 o 
   5  10   0      185.69      202.76      9.04 o 
   5  10   0      185.69      200.64      9.37 o 
   6  10   0       93.59       85.35      6.92 o 
   6  10   0       93.59       93.93      6.92 o 
   7  10   0        0.88        0.92      4.38 o 
   7  10   0        0.88       -4.24      4.47 o 
   8  10   0      434.96      398.18     13.31 o 
   8  10   0      434.96      392.82     13.13 o 
   9  10   0        1.58       -4.29      4.52 o 
   9  10   0        1.58        4.98      4.47 o 
  10  10   0        5.05       -7.33      7.33 o 
  10  10   0        5.05       -1.06      7.05 o 
  11  10   0      288.18      281.94     12.56 o 
  11  10   0      288.18      300.73     13.16 o 
  12  10   0      274.99      268.47     12.60 o 
  12  10   0      274.99      271.60     12.56 o 
  13  10   0       95.55       83.64      8.11 o 
  13  10   0       95.55       93.32      8.62 o 
  14  10   0      410.46      416.80     15.66 o 
  14  10   0      410.46      390.19     15.38 o 
  15  10   0       22.94       21.71      7.83 o 
  15  10   0       22.94       29.72      6.96 o 
  16  10   0       20.87       28.94      6.18 o 
  16  10   0       20.87       21.01      6.22 o 
  17  10   0       37.18       33.97      8.39 o 
  17  10   0       37.18       45.81      8.25 o 
   1  11   0       51.83       50.24      5.72 o 
   1  11   0       51.83       42.55      6.08 o 
   2  11   0      504.94      514.00     13.83 o 
   2  11   0      504.94      504.52     13.88 o 
   3  11   0       15.11       22.03      4.70 o 
   3  11   0       15.11       16.91      4.70 o 
   4  11   0      202.16      196.36      9.46 o 
   4  11   0      202.16      197.70      9.37 o 
   5  11   0      200.97      234.19      9.97 o 
   5  11   0      200.97      220.76     10.15 o 
   6  11   0      393.85      350.35     12.80 o 
   6  11   0      393.85      343.93     12.38 o 
   7  11   0       42.30       44.20      5.76 o 
   7  11   0       42.30       41.53      5.62 o 
   8  11   0      212.11      221.03     10.89 o 
   8  11   0      212.11      222.23     10.84 o 
   9  11   0      105.20      107.81      7.88 o 
   9  11   0      105.20       93.10      7.93 o 
  10  11   0       16.99       19.91      6.04 o 
  10  11   0       16.99       21.01      6.04 o 
  11  11   0      181.30      195.32     11.07 o 
  11  11   0      181.30      166.49     11.35 o 
  12  11   0      137.20      120.96     10.38 o 
  12  11   0      137.20      122.72     10.70 o 
  13  11   0      138.03      143.14      9.78 o 
  13  11   0      138.03      143.84     10.01 o 
  14  11   0       20.56       21.15      6.87 o 
  14  11   0       20.56       17.10      6.82 o 
  15  11   0        2.42        3.32      5.81 o 
  15  11   0        2.42        9.91      6.77 o 
  16  11   0       17.45       25.81      7.23 o 
  16  11   0       17.45       20.32      7.83 o 
   0  12   0      727.23      771.09     18.94 o 
   1  12   0       27.63       30.00      6.04 o 
   1  12   0       27.63       26.04      5.71 o 
   2  12   0       17.84       14.29      4.98 o 
   2  12   0       17.84       16.27      5.02 o 
   3  12   0      113.28      127.69      8.76 o 
   3  12   0      113.28      117.64      8.99 o 
   4  12   0        2.03        1.01      5.62 o 
   4  12   0        2.03        0.00      5.76 o 
   5  12   0       72.83       62.79      6.96 o 
   5  12   0       72.83       66.25      7.24 o 
   6  12   0       63.50       85.10      7.65 o 
   6  12   0       63.50       72.60      8.11 o 
   7  12   0       55.81       61.03      6.96 o 
   7  12   0       55.81       58.17      7.10 o 
   8  12   0      186.24      164.51     10.70 o 
   8  12   0      186.24      181.35     10.29 o 
   9  12   0       16.10       14.93      7.00 o 
   9  12   0       16.10       15.35      7.10 o 
  10  12   0        5.85       11.84      5.62 o 
  10  12   0        5.85        8.16      5.76 o 
  11  12   0       24.24       17.42      7.05 o 
  11  12   0       24.24       20.32      7.10 o 
  12  12   0       24.67       27.37      7.37 o 
  12  12   0       24.67       17.24      8.89 o 
  13  12   0        0.00       -4.15      7.37 o 
  13  12   0        0.00        4.15      7.56 o 
  14  12   0       80.86       98.19      8.90 o 
  14  12   0       80.86       76.62      9.91 o 
  15  12   0       11.91       16.08      7.93 o 
  15  12   0       11.91        7.56      7.23 o 
   1  13   0       18.91       11.71      5.62 o 
   1  13   0       18.91       17.88      5.67 o 
   2  13   0       95.29      116.24      8.21 o 
   2  13   0       95.29       93.41      8.30 o 
   3  13   0       99.31       86.64      7.98 o 
   3  13   0       99.31       94.43      8.16 o 
   4  13   0       44.70       47.15      6.73 o 
   4  13   0       44.70       50.19      7.42 o 
   5  13   0       83.76       79.20      7.19 o 
   5  13   0       83.76       74.55      8.02 o 
   6  13   0        3.05       10.18      4.75 o 
   6  13   0        3.05        4.33      5.25 o 
   7  13   0       31.63       31.85      7.33 o 
   7  13   0       31.63       21.38      8.02 o 
   8  13   0        7.49       11.61      6.08 o 
   8  13   0        7.49        8.29      5.02 o 
   9  13   0        0.74        0.00      6.27 o 
   9  13   0        0.74        2.58      5.67 o 
  10  13   0      176.12      185.61     11.35 o 
  10  13   0      176.12      174.82     11.49 o 
  11  13   0        8.84        9.17      5.99 o 
  11  13   0        8.84        5.48      5.71 o 
  12  13   0       52.81       64.76      7.88 o 
  12  13   0       52.81       45.68      8.34 o 
  13  13   0       88.70       92.15     11.43 o 
  21   2  -1       10.74       15.11      6.68 o 
   0   3  -1    13749.78    13264.12    168.50 o 
   1   3  -1     8495.67     8460.31    137.98 o 
   1   3  -1     8495.67     8246.77    137.88 o 
   2   3  -1     6290.90     5872.42    115.99 o 
   2   3  -1     6290.90     5919.46    117.43 o 
   3   3  -1     6020.67     5501.38    116.27 o 
   3   3  -1     6020.67     5640.24    117.38 o 
   4   3  -1      150.70      153.72      5.13 o 
   4   3  -1      150.70      145.92      5.17 o 
   5   3  -1      862.64      836.83     10.83 o 
   5   3  -1      862.64      845.61     11.01 o 
   6   3  -1        9.98       12.21      2.40 o 
   6   3  -1        9.98       16.68      2.58 o 
   7   3  -1      283.66      312.04      8.18 o 
   7   3  -1      283.66      327.85      8.23 o 
   8   3  -1      908.23     1041.03     14.11 o 
   8   3  -1      908.23      971.98     13.50 o 
   9   3  -1      957.66      959.84     14.20 o 
   9   3  -1      957.66      888.91     13.73 o 
  10   3  -1        0.84       -2.81      3.04 o 
  10   3  -1        0.84       -1.94      3.41 o 
  11   3  -1     2160.18     2263.55     23.87 o 
  11   3  -1     2160.18     2266.56     23.87 o 
  12   3  -1      298.34      273.80      9.89 o 
  12   3  -1      298.34      282.62      9.98 o 
  13   3  -1       79.53       76.40      6.32 o 
  13   3  -1       79.53       84.70      6.64 o 
  14   3  -1       60.14       59.84      6.13 o 
  14   3  -1       60.14       51.26      6.59 o 
  15   3  -1      822.27      784.29     18.08 o 
  15   3  -1      822.27      794.58     18.45 o 
  16   3  -1       54.03       57.25      7.14 o 
  16   3  -1       54.03       52.92      6.36 o 
  17   3  -1      127.49      114.78      9.13 o 
  17   3  -1      127.49      122.81      9.04 o 
  18   3  -1       12.05        5.67      6.04 o 
  18   3  -1       12.05        6.87      6.27 o 
  19   3  -1       65.45       71.36      8.53 o 
  19   3  -1       65.45       80.21      8.67 o 
  20   3  -1       12.55        7.37      5.94 o 
  20   3  -1       12.55        6.96      6.27 o 
  21   3  -1       11.93        4.47      7.60 o 
  21   3  -1       11.93        8.39      6.59 o 
   1   4  -1      399.58      438.31      7.56 o 
   1   4  -1      399.58      440.39      7.56 o 
   2   4  -1     1679.77     1689.17     14.86 o 
   2   4  -1     1679.77     1709.66     14.95 o 
   3   4  -1      295.32      320.87      6.76 o 
   3   4  -1      295.32      298.69      6.67 o 
   4   4  -1     1908.88     1928.24     16.81 o 
   4   4  -1     1908.88     1956.31     16.90 o 
   5   4  -1      126.78      121.85      5.40 o 
   5   4  -1      126.78      123.19      5.08 o 
   6   4  -1       31.42       33.47      3.41 o 
   6   4  -1       31.42       32.36      3.50 o 
   7   4  -1      257.13      257.65      7.67 o 
   7   4  -1      257.13      279.28      8.18 o 
   8   4  -1      342.67      320.55      8.74 o 
   8   4  -1      342.67      326.70      8.97 o 
   9   4  -1       19.94       21.29      3.41 o 
   9   4  -1       19.94       13.87      3.96 o 
  10   4  -1      884.27      878.99     14.73 o 
  10   4  -1      884.27      869.79     15.52 o 
  11   4  -1      252.32      238.80      9.14 o 
  11   4  -1      252.32      255.10      9.28 o 
  12   4  -1       11.19       14.24      3.82 o 
  12   4  -1       11.19       13.41      4.06 o 
  13   4  -1      136.52      129.16      7.70 o 
  13   4  -1      136.52      133.86      7.47 o 
  14   4  -1      302.89      305.72     11.78 o 
  14   4  -1      302.89      284.38     11.27 o 
  15   4  -1      163.34      157.21      9.60 o 
  15   4  -1      163.33      161.50      9.04 o 
  16   4  -1      219.12      187.58     10.75 o 
  16   4  -1      219.12      233.59     11.17 o 
  17   4  -1       77.07       84.64      7.47 o 
  17   4  -1       77.07       80.17      7.93 o 
  18   4  -1       77.98       84.41      9.13 o 
  18   4  -1       77.98       76.30      8.34 o 
  19   4  -1       40.48       48.72      7.56 o 
  19   4  -1       40.48       42.45      7.10 o 
  20   4  -1       84.86       91.78     10.00 o 
  20   4  -1       84.86       95.33      9.31 o 
  21   4  -1        3.25       -2.03      5.81 o 
  21   4  -1        3.25       -6.36      6.36 o 
   0   5  -1     3536.07     3665.51     23.37 o 
   1   5  -1      111.02      121.89      4.98 o 
   1   5  -1      111.02      123.22      4.85 o 
   2   5  -1     1447.80     1556.17     15.37 o 
   2   5  -1     1447.80     1537.79     15.23 o 
   3   5  -1     2972.32     3015.86     21.94 o 
   3   5  -1     2972.32     3039.42     22.03 o 
   4   5  -1       79.15       82.29      4.43 o 
   4   5  -1       79.15       95.02      4.70 o 
   5   5  -1     2846.45     2846.27     22.49 o 
   5   5  -1     2846.45     2810.62     22.30 o 
   6   5  -1      709.25      817.45     12.40 o 
   6   5  -1      709.25      787.35     12.31 o 
   7   5  -1       28.76       27.75      3.64 o 
   7   5  -1       28.76       27.84      3.64 o 
   8   5  -1      148.81      175.73      7.25 o 
   8   5  -1      148.81      150.07      6.78 o 
   9   5  -1     2685.38     2760.74     25.70 o 
   9   5  -1     2685.38     2620.91     24.99 o 
  10   5  -1      108.66      106.40      6.55 o 
  10   5  -1      108.66      117.70      6.83 o 
  11   5  -1      479.19      482.81     12.35 o 
  11   5  -1      479.19      463.71     12.68 o 
  12   5  -1       40.98       40.88      5.07 o 
  12   5  -1       40.98       35.31      5.67 o 
  13   5  -1        3.77        4.24      3.82 o 
  13   5  -1        3.77        0.92      4.29 o 
  14   5  -1       42.86       46.60      5.95 o 
  14   5  -1       42.86       42.91      5.62 o 
  15   5  -1       40.95       41.90      6.13 o 
  15   5  -1       40.95       39.73      6.45 o 
  16   5  -1      132.01      127.98      8.44 o 
  16   5  -1      132.01      112.71      8.76 o 
  17   5  -1      378.57      392.96     14.41 o 
  17   5  -1      378.57      433.93     15.66 o 
  18   5  -1       16.98       15.35      6.87 o 
  18   5  -1       16.98        5.99      7.19 o 
  19   5  -1       72.79       83.34      8.94 o 
  19   5  -1       72.79       89.11      9.45 o 
  20   5  -1       20.68       33.00      7.74 o 
  20   5  -1       20.68        7.28      8.06 o 
   1   6  -1      182.49      186.81      6.51 o 
   1   6  -1      182.49      184.04      6.51 o 
   2   6  -1     2389.88     2432.32     20.67 o 
   2   6  -1     2389.88     2489.26     20.81 o 
   3   6  -1       11.53       10.60      2.86 o 
   3   6  -1       11.53       10.92      2.81 o 
   4   6  -1     3054.99     3259.12     24.88 o 
   4   6  -1     3054.99     3262.88     24.98 o 
   5   6  -1      137.33      143.24      6.65 o 
   5   6  -1      137.33      139.92      6.09 o 
   6   6  -1      391.95      365.97      9.85 o 
   6   6  -1      391.95      384.38     10.09 o 
   7   6  -1      395.08      395.00     10.45 o 
   7   6  -1      395.08      404.76     10.45 o 
   8   6  -1      624.25      635.67     12.38 o 
   8   6  -1      624.24      616.95     13.44 o 
   9   6  -1      423.16      421.26     11.38 o 
   9   6  -1      423.16      415.80     11.56 o 
  10   6  -1      122.21      129.29      7.10 o 
  10   6  -1      122.21      134.23      6.92 o 
  11   6  -1       10.64       13.41      4.06 o 
  11   6  -1       10.64        9.49      4.47 o 
  12   6  -1       65.93       68.64      6.18 o 
  12   6  -1       65.93       79.29      6.36 o 
  13   6  -1      155.76      156.24      8.67 o 
  13   6  -1      155.76      138.30      8.63 o 
  14   6  -1      301.05      299.67     12.37 o 
  14   6  -1      301.05      281.85     11.13 o 
  15   6  -1      116.54      105.18      8.58 o 
  15   6  -1      116.54      115.84      8.12 o 
  16   6  -1      252.02      257.39     12.05 o 
  16   6  -1      252.02      224.48     10.98 o 
  17   6  -1        0.66       -0.41      5.71 o 
  17   6  -1        0.66        9.54      5.48 o 
  18   6  -1        5.05        7.05      5.35 o 
  18   6  -1        5.05        8.85      6.17 o 
  19   6  -1        1.63        0.00      5.85 o 
  19   6  -1        1.63        0.00      6.40 o 
  20   6  -1        1.59       -6.40      6.40 o 
  20   6  -1        1.59        8.52      5.85 o 
   0   7  -1      572.86      623.63     11.18 o 
   1   7  -1     1708.34     1717.59     18.40 o 
   1   7  -1     1708.34     1721.77     18.45 o 
   2   7  -1      151.63      164.68      6.55 o 
   2   7  -1      151.63      144.05      6.46 o 
   3   7  -1      704.48      673.35     12.72 o 
   3   7  -1      704.48      737.28     12.53 o 
   4   7  -1       89.89       88.14      5.44 o 
   4   7  -1       89.89       75.55      5.35 o 
   5   7  -1      786.80      762.84     13.23 o 
   5   7  -1      786.80      762.19     13.28 o 
   6   7  -1      488.01      479.64     11.48 o 
   6   7  -1      488.01      469.78     11.71 o 
   7   7  -1        4.27        5.67      3.18 o 
   7   7  -1        4.27        8.02      3.64 o 
   8   7  -1       65.87       65.42      5.16 o 
   8   7  -1       65.87       62.10      5.49 o 
   9   7  -1      466.93      396.06     12.03 o 
   9   7  -1      466.93      442.78     12.40 o 
  10   7  -1       66.73       68.32      5.99 o 
  10   7  -1       66.73       82.02      6.45 o 
  11   7  -1      856.31      845.91     17.67 o 
  11   7  -1      856.31      862.70     18.04 o 
  12   7  -1      130.98      123.70      8.03 o 
  12   7  -1      130.98      127.80      8.07 o 
  13   7  -1       19.75       20.60      5.30 o 
  13   7  -1       19.75       20.69      6.18 o 
  14   7  -1       44.15       35.58      6.22 o 
  14   7  -1       44.15       25.21      6.59 o 
  15   7  -1      303.99      308.03     13.25 o 
  15   7  -1      303.99      290.40     13.07 o 
  16   7  -1        6.70        4.47      5.16 o 
  16   7  -1        6.70        5.30      6.31 o 
  17   7  -1      105.07      133.48     10.37 o 
  17   7  -1      105.07      120.61      9.96 o 
  18   7  -1       16.99       14.70      5.99 o 
  18   7  -1       16.99       15.62      6.13 o 
  19   7  -1       37.32       51.25      7.60 o 
  19   7  -1       37.32       34.57      7.14 o 
   1   8  -1      216.41      196.39      7.85 o 
   1   8  -1      216.41      231.71      8.13 o 
   2   8  -1      347.90      333.39      9.66 o 
   2   8  -1      347.90      322.85      9.71 o 
   3   8  -1      229.13      225.40      8.31 o 
   3   8  -1      229.13      241.38      8.31 o 
   4   8  -1       16.85       26.50      4.47 o 
   4   8  -1       16.85       27.24      4.15 o 
   5   8  -1      168.93      173.89      7.61 o 
   5   8  -1      168.93      171.21      7.57 o 
   6   8  -1      309.38      310.44     10.30 o 
   6   8  -1      309.38      308.50     10.03 o 
   7   8  -1      306.87      289.89      9.98 o 
   7   8  -1      306.87      292.43      9.93 o 
   8   8  -1      221.22      212.80      9.09 o 
   8   8  -1      221.22      206.11      8.82 o 
   9   8  -1      564.23      575.38     14.58 o 
   9   8  -1      564.23      517.25     14.25 o 
  10   8  -1      148.07      161.45      8.86 o 
  10   8  -1      148.07      143.46      8.07 o 
  11   8  -1       86.75       83.78      6.92 o 
  11   8  -1       86.75       91.71      7.52 o 
  12   8  -1      254.72      221.20     11.03 o 
  12   8  -1      254.72      228.17     10.80 o 
  13   8  -1      170.51      166.25      9.73 o 
  13   8  -1      170.51      166.95      9.83 o 
  14   8  -1      276.78      262.28     12.69 o 
  14   8  -1      276.78      260.11     12.05 o 
  15   8  -1      120.68       99.33      9.78 o 
  15   8  -1      120.68      108.46      9.31 o 
  16   8  -1      210.36      233.31     12.23 o 
  16   8  -1      210.36      211.40     12.04 o 
  17   8  -1       60.82       45.73      8.30 o 
  17   8  -1       60.82       63.10      8.39 o 
  18   8  -1       32.33       32.58      7.83 o 
  18   8  -1       32.33       31.71      7.97 o 
  19   8  -1       26.72       26.96      6.68 o 
  19   8  -1       26.72       22.30      8.30 o 
   0   9  -1      939.97      944.06     15.66 o 
   1   9  -1      103.24      113.22      6.60 o 
   1   9  -1      103.24       99.99      6.64 o 
   2   9  -1      228.21      226.51      8.86 o 
   2   9  -1      228.21      229.38      8.82 o 
   3   9  -1      982.60      994.68     16.27 o 
   3   9  -1      982.60      989.42     16.36 o 
   4   9  -1       10.38       14.47      4.01 o 
   4   9  -1       10.38       14.19      3.73 o 
   5   9  -1      189.31      166.97      7.85 o 
   5   9  -1      189.31      175.28      8.45 o 
   6   9  -1        8.14       14.05      4.33 o 
   6   9  -1        8.14       10.18      4.06 o 
   7   9  -1       59.09       50.52      6.36 o 
   7   9  -1       59.09       75.97      5.99 o 
   8   9  -1      252.50      244.78      9.79 o 
   8   9  -1      252.50      229.31      9.65 o 
   9   9  -1      369.58      343.43     12.15 o 
   9   9  -1      369.58      390.98     13.08 o 
  10   9  -1      275.19      260.39     10.90 o 
  10   9  -1      275.19      280.75     11.08 o 
  11   9  -1      324.95      310.24     12.56 o 
  11   9  -1      324.95      357.40     13.25 o 
  12   9  -1      306.75      335.02     13.07 o 
  12   9  -1      306.75      303.26     12.79 o 
  13   9  -1        7.84        3.82      5.85 o 
  13   9  -1        7.84       10.37      5.85 o 
  14   9  -1      215.28      213.86     12.04 o 
  14   9  -1      215.28      198.12     11.72 o 
  15   9  -1       49.25       54.39      7.93 o 
  15   9  -1       49.25       67.48      7.33 o 
  16   9  -1       21.83       14.93      7.05 o 
  16   9  -1       21.83       31.98      7.05 o 
  17   9  -1       98.62       82.39     10.00 o 
  17   9  -1       98.62      115.49      9.36 o 
  18   9  -1       25.99       36.27      7.42 o 
  18   9  -1       25.99       17.10      7.56 o 
   1  10  -1      105.74       99.57      6.87 o 
   1  10  -1      105.74      102.33      6.92 o 
   2  10  -1      252.07      252.47      9.79 o 
   2  10  -1      252.07      237.60      9.42 o 
   3  10  -1        1.64        5.07      4.01 o 
   3  10  -1        1.64        3.09      3.78 o 
   4  10  -1      423.80      408.13     12.39 o 
   4  10  -1      423.80      427.32     12.48 o 
   5  10  -1       94.96       90.33      6.92 o 
   5  10  -1       94.96      103.15      7.29 o 
   6  10  -1        2.92        0.32      4.61 o 
   6  10  -1        2.92        7.93      4.38 o 
   7  10  -1      477.21      450.37     13.73 o 
   7  10  -1      477.21      452.41     13.46 o 
   8  10  -1       87.73       92.12      7.15 o 
   8  10  -1       87.73       91.29      7.33 o 
   9  10  -1      235.83      245.21     11.08 o 
   9  10  -1      235.83      215.72     10.80 o 
  10  10  -1      238.98      251.16     11.77 o 
  10  10  -1      238.98      239.95     11.17 o 
  11  10  -1       34.11       26.87      6.45 o 
  11  10  -1       34.11       34.29      6.50 o 
  12  10  -1        7.22        3.92      5.58 o 
  12  10  -1        7.22       -0.41      5.48 o 
  13  10  -1      261.74      245.35     12.46 o 
  13  10  -1      261.74      256.28     12.69 o 
  14  10  -1       37.22       31.89      8.25 o 
  14  10  -1       37.22       51.39      7.01 o 
  15  10  -1       27.52       20.00      7.05 o 
  15  10  -1       27.52       32.17      6.64 o 
  16  10  -1        0.19       16.27      5.94 o 
  16  10  -1        0.19       11.43      5.71 o 
  17  10  -1       14.27       24.10      6.73 o 
  17  10  -1       14.27       11.06      6.59 o 
   0  11  -1       94.56      104.62      7.10 o 
   1  11  -1       20.65       20.88      5.02 o 
   1  11  -1       20.65       25.12      4.79 o 
   2  11  -1       35.22       51.30      5.85 o 
   2  11  -1       35.22       35.86      5.39 o 
   3  11  -1      506.72      517.27     14.43 o 
   3  11  -1      506.72      522.86     14.25 o 
   4  11  -1       46.93       51.07      5.99 o 
   4  11  -1       46.93       42.73      6.50 o 
   5  11  -1      130.42      130.89      8.03 o 
   5  11  -1      130.42      124.80      8.07 o 
   6  11  -1      205.63      201.61      9.64 o 
   6  11  -1      205.63      201.19     10.20 o 
   7  11  -1      193.51      180.50      9.69 o 
   7  11  -1      193.51      187.05      9.92 o 
   8  11  -1       36.88       36.18      6.68 o 
   8  11  -1       36.88       35.03      6.13 o 
   9  11  -1      128.80      129.36      8.85 o 
   9  11  -1      128.80      145.08      9.41 o 
  10  11  -1       37.62       43.19      7.01 o 
  10  11  -1       37.62       39.82      6.50 o 
  11  11  -1       84.86       78.83      8.07 o 
  11  11  -1       84.86       94.32      8.81 o 
  12  11  -1       23.38       17.19      6.64 o 
  12  11  -1       23.38       21.89      6.41 o 
  13  11  -1        9.51        3.50      5.53 o 
  13  11  -1        9.51       10.55      5.90 o 
  14  11  -1       85.39       77.91      8.99 o 
  14  11  -1       85.39       81.41      8.99 o 
  15  11  -1       97.64      119.04      9.73 o 
  15  11  -1       97.64      121.76      9.54 o 
  16  11  -1       13.39       10.64      6.27 o 
  16  11  -1       13.39       11.11      7.19 o 
   1  12  -1       80.38       74.92      6.55 o 
   1  12  -1       80.38       83.72      7.42 o 
   2  12  -1       22.39       18.16      4.88 o 
   2  12  -1       22.39       13.73      5.81 o 
   3  12  -1      265.13      272.68     11.86 o 
   3  12  -1      265.13      258.60     11.31 o 
   4  12  -1      231.59      242.94     11.40 o 
   4  12  -1      231.59      212.48     10.71 o 
   5  12  -1      157.85      166.66      9.46 o 
   5  12  -1      157.85      161.81      9.55 o 
   6  12  -1      171.59      165.75     10.06 o 
   6  12  -1      171.59      153.75      9.73 o 
   7  12  -1       65.81       76.01      8.11 o 
   7  12  -1       65.81       60.25      6.96 o 
   8  12  -1       85.90       72.29      7.88 o 
   8  12  -1       85.90       81.88      7.75 o 
   9  12  -1      163.35      151.29     10.19 o 
   9  12  -1      163.35      147.09     10.10 o 
  10  12  -1      186.51      209.94     11.03 o 
  10  12  -1      186.51      194.85     12.18 o 
  11  12  -1       31.85       29.96      7.33 o 
  11  12  -1       31.85       22.63      7.28 o 
  12  12  -1       10.05       13.09      6.04 o 
  12  12  -1       10.05        2.72      7.19 o 
  13  12  -1        7.32       -2.81      6.82 o 
  13  12  -1        7.32        5.16      6.41 o 
  14  12  -1       54.96       46.64      8.99 o 
  14  12  -1       54.96       71.40      9.26 o 
  15  12  -1       92.06      100.27     11.02 o 
  15  12  -1       92.06      119.03     10.79 o 
   0  13  -1      377.43      371.84     14.27 o 
   1  13  -1      118.65      115.88      9.04 o 
   1  13  -1      118.65      107.95      9.18 o 
   2  13  -1       37.12       24.20      6.13 o 
   2  13  -1       37.12       39.73      6.41 o 
   3  13  -1      217.22      200.07     11.72 o 
   3  13  -1      217.22      240.77     11.58 o 
   4  13  -1       58.52       65.18      7.42 o 
   4  13  -1       58.52       61.63      7.56 o 
   5  13  -1       86.45       68.74      8.39 o 
   5  13  -1       86.45       78.93      8.39 o 
   6  13  -1      169.76      151.85     10.79 o 
   6  13  -1      169.76      170.67     10.01 o 
   7  13  -1       62.58       80.57      8.44 o 
   7  13  -1       62.58       76.15      7.97 o 
   8  13  -1       33.18       29.36      7.33 o 
   8  13  -1       33.18       31.85      7.24 o 
   9  13  -1       22.55       27.60      6.82 o 
   9  13  -1       22.55       26.27      6.87 o 
  10  13  -1       49.10       61.53      7.65 o 
  10  13  -1       49.10       46.69      7.88 o 
  11  13  -1       19.97       18.29      7.14 o 
  11  13  -1       19.97       18.25      6.82 o 
  12  13  -1       31.11       23.37      7.56 o 
  12  13  -1       31.11       32.54      7.83 o 
  13  13  -1        8.89        7.10      6.82 o 
  13  13  -1        8.89       13.64      7.14 o 
   1  14  -1       68.94       76.15      8.34 o 
   1  14  -1       68.94       55.45      8.85 o 
   2  14  -1       32.18       38.67      7.33 o 
   2  14  -1       32.18       27.88      6.64 o 
   3  14  -1       79.06       81.50      8.25 o 
   3  14  -1       79.06       73.48      8.34 o 
   4  14  -1        9.20        3.41      6.87 o 
   4  14  -1        9.20       20.41      5.71 o 
   5  14  -1       19.14       24.24      6.41 o 
   5  14  -1       19.14       26.77      6.73 o 
   6  14  -1       73.41       70.07      7.74 o 
   6  14  -1       73.41       86.02      8.80 o 
   7  14  -1      129.34      137.46     10.88 o 
   7  14  -1      129.34      125.89     10.51 o 
   8  14  -1       74.15       87.31      9.08 o 
   8  14  -1       74.15       68.92      9.04 o 
   9  14  -1        4.06        8.06      5.67 o 
   9  14  -1        4.06        6.64      6.22 o 
  10  14  -1        5.11        6.36      6.36 o 
  10  14  -1        5.11       -1.98      6.40 o 
  11  14  -1       35.19       38.39      7.28 o 
  11  14  -1       35.19       11.11      8.48 o 
   0  15  -1      237.98      247.60     13.20 o 
   1  15  -1       52.52       67.16      7.65 o 
   1  15  -1       52.52       50.84      8.67 o 
   2  15  -1      100.11       99.95      9.73 o 
   2  15  -1      100.11       98.99      9.04 o 
   3  15  -1       38.28       38.16      7.60 o 
   3  15  -1       38.28       42.31      7.74 o 
   4  15  -1       25.42       30.23      6.73 o 
   4  15  -1       25.42       29.77      7.51 o 
   5  15  -1       69.18       72.74      8.94 o 
   5  15  -1       69.18       81.17      8.25 o 
   6  15  -1        0.92        0.46      6.36 o 
   6  15  -1        0.92       -2.90      5.99 o 
   7  15  -1       16.21       12.76      7.14 o 
   7  15  -1       16.21       23.50      6.45 o 
   8  15  -1       28.48       29.13      7.33 o 
   8  15  -1       28.48       41.61      7.74 o 
   9  15  -1       50.62       59.13      8.48 o 
   1  16  -1       68.46       53.10      9.54 o 
   1  16  -1       68.46       82.88      9.17 o 
   2  16  -1       36.64       42.35      8.11 o 
   2  16  -1       36.64       26.41      8.53 o 
   3  16  -1       59.78       66.79      8.90 o 
   3  16  -1       59.78       70.34      8.57 o 
   4  16  -1       12.19       21.84      6.22 o 
   4  16  -1       12.19        4.06      7.28 o 
   5  16  -1       12.50       25.16      6.31 o 
  13  13   0       88.70       63.85     11.48 o 
   0  14   0        0.25        7.23      8.71 o 
   1  14   0       67.98       58.91      7.79 o 
   1  14   0       67.98       74.22      7.88 o 
   2  14   0       29.18       27.97      7.14 o 
   2  14   0       29.18       16.22      7.01 o 
   3  14   0        2.95       -4.93      5.85 o 
   3  14   0        2.95        1.24      5.81 o 
   4  14   0       88.10       87.18      8.53 o 
   4  14   0       88.10       81.74      8.85 o 
   5  14   0      106.61       99.18     10.10 o 
   5  14   0      106.61      110.20      9.27 o 
   6  14   0       13.46       15.90      5.81 o 
   6  14   0       13.46       11.20      6.54 o 
   7  14   0        0.12        1.75      5.67 o 
   7  14   0        0.12       -0.46      5.90 o 
   8  14   0       13.37       14.88      6.50 o 
   8  14   0       13.37        9.03      6.87 o 
   9  14   0       38.99       48.81      7.42 o 
   9  14   0       38.99       53.00      7.19 o 
  10  14   0        7.71       18.20      6.68 o 
  10  14   0        7.71        0.46      6.77 o 
  11  14   0       23.75       14.84      7.56 o 
  11  14   0       23.75        5.94      7.47 o 
  12  14   0      132.34      145.76     11.80 o 
  12  14   0      132.34      142.48     11.34 o 
   1  15   0        7.65       -0.46      7.28 o 
   1  15   0        7.65       14.19      5.99 o 
   2  15   0      104.93      103.46      9.82 o 
   2  15   0      104.93      113.74      9.91 o 
   3  15   0        8.57        9.91      6.50 o 
   3  15   0        8.57        9.45      5.99 o 
   4  15   0       81.76       79.15      8.44 o 
   4  15   0       81.76       83.76      9.22 o 
   5  15   0        0.01       -6.13      6.13 o 
   5  15   0        0.01        1.84      6.17 o 
   6  15   0       61.42       66.28      7.70 o 
   6  15   0       61.42       56.46      7.97 o 
   7  15   0       22.97       15.85      6.82 o 
   7  15   0       22.97       29.31      6.04 o 
   8  15   0       22.78       19.68      8.16 o 
   8  15   0       22.78       13.27      8.02 o 
   9  15   0       49.62       48.44      8.11 o 
   9  15   0       49.62       60.52      8.57 o 
   0  16   0       93.45      105.30     11.29 o 
   1  16   0      114.54      121.49     11.48 o 
   1  16   0      114.54      119.56     10.60 o 
   2  16   0        5.22        6.36      6.77 o 
   2  16   0        5.22        7.79      7.05 o 
   3  16   0        7.77       27.05      7.05 o 
   3  16   0        7.77        9.81      6.73 o 
   4  16   0       26.92       24.84      7.33 o 
   4  16   0       26.92       15.44      7.60 o 
   5  16   0        3.41        0.00      7.42 o 
   5  16   0        3.41       13.59      6.22 o 
   6  16   0       99.19      124.48     11.06 o 
   6  16   0       99.19      123.05     10.19 o 
   0   0  -2     1035.97      984.13     11.93 o 
   2   0  -2     3456.25     3656.16     23.30 o 
   2   0  -2     3456.25     3739.17     23.50 o 
   4   0  -2      939.69     1016.05     12.78 o 
   4   0  -2      939.69      997.53     12.69 o 
   6   0  -2      274.03      258.17      7.77 o 
   6   0  -2      274.03      280.73      7.95 o 
   8   0  -2      712.89      759.64     13.04 o 
   8   0  -2      712.89      784.06     13.00 o 
  10   0  -2       49.99       47.57      5.02 o 
  10   0  -2       49.99       50.39      4.79 o 
  12   0  -2      531.07      530.87     13.88 o 
  12   0  -2      531.07      552.85     14.07 o 
  14   0  -2      999.27      998.08     20.00 o 
  14   0  -2      999.27     1029.92     20.51 o 
  16   0  -2       21.33       19.63      5.85 o 
  16   0  -2       21.33       21.43      5.99 o 
  18   0  -2      239.36      241.75     12.92 o 
  18   0  -2      239.36      253.15     12.23 o 
  20   0  -2       35.26       28.34      7.70 o 
  20   0  -2       35.26       49.13      6.68 o 
   1   1  -2     4439.57     4387.07     25.53 o 
   1   1  -2     4439.57     4459.15     25.73 o 
   2   1  -2      503.44      507.31      8.77 o 
   2   1  -2      503.44      487.12      8.68 o 
   3   1  -2        5.73       11.94      2.63 o 
   3   1  -2        5.73        7.65      2.63 o 
   4   1  -2       35.63       46.38      3.50 o 
   4   1  -2       35.63       31.99      3.60 o 
   5   1  -2     1121.60     1250.37     14.62 o 
   5   1  -2     1121.60     1189.87     14.39 o 
   6   1  -2       46.33       39.33      3.96 o 
   6   1  -2       46.33       43.29      4.20 o 
   7   1  -2     5382.82     5712.66     34.39 o 
   7   1  -2     5382.81     6034.81     35.17 o 
   8   1  -2      209.78      194.63      7.67 o 
   8   1  -2      209.78      218.42      8.08 o 
   9   1  -2      447.30      408.80     10.87 o 
   9   1  -2      447.30      418.93     10.83 o 
  10   1  -2      189.85      179.73      7.85 o 
  10   1  -2      189.85      194.18      7.99 o 
  11   1  -2      299.41      264.79      9.75 o 
  11   1  -2      299.40      278.88      9.79 o 
  12   1  -2       72.72       67.87      6.87 o 
  12   1  -2       72.72       70.91      6.41 o 
  13   1  -2     1315.40     1336.02     20.90 o 
  13   1  -2     1315.40     1307.82     20.94 o 
  14   1  -2      422.35      432.10     13.73 o 
  14   1  -2      422.35      414.44     14.10 o 
  15   1  -2      468.10      484.59     14.65 o 
  15   1  -2      468.10      444.47     14.79 o 
  16   1  -2      107.33      105.27      8.90 o 
  16   1  -2      107.33      102.32      8.67 o 
  17   1  -2      134.41      116.21      9.32 o 
  17   1  -2      134.41      138.49      9.73 o 
  18   1  -2       80.76       73.11      8.44 o 
  18   1  -2       80.76       66.94      8.34 o 
  19   1  -2       53.49       56.97      7.51 o 
  19   1  -2       53.49       63.01      8.25 o 
  20   1  -2       11.56       17.88      7.42 o 
  20   1  -2       11.56       10.14      6.73 o 
  21   1  -2      123.19      150.73     11.67 o 
  21   1  -2      123.19      136.44     11.34 o 
   0   2  -2     3128.04     3160.02     21.97 o 
   1   2  -2     1186.86     1232.35     13.68 o 
   1   2  -2     1186.86     1269.17     13.87 o 
   2   2  -2     1456.02     1484.77     15.27 o 
   2   2  -2     1456.02     1490.88     15.37 o 
   3   2  -2      590.55      644.51     10.36 o 
   3   2  -2      590.55      661.60     10.45 o 
   4   2  -2      528.99      584.14     10.02 o 
   4   2  -2      529.00      551.95      9.83 o 
   5   2  -2     1135.94     1267.94     14.99 o 
   5   2  -2     1135.94     1288.58     15.23 o 
   6   2  -2      959.65     1039.64     14.11 o 
   6   2  -2      959.65     1004.33     14.02 o 
   7   2  -2      243.30      277.78      8.50 o 
   7   2  -2      243.30      261.38      8.45 o 
   8   2  -2      208.41      210.32      7.76 o 
   8   2  -2      208.41      194.72      7.66 o 
   9   2  -2      411.26      421.40     11.19 o 
   9   2  -2      411.26      411.22     10.82 o 
  10   2  -2       31.91       25.40      4.42 o 
  10   2  -2       31.91       25.30      4.15 o 
  11   2  -2      190.40      197.94      8.40 o 
  11   2  -2      190.40      175.28      8.72 o 
  12   2  -2        7.48       15.67      4.38 o 
  12   2  -2        7.48       -3.13      4.52 o 
  13   2  -2      613.92      592.29     15.41 o 
  13   2  -2      613.92      624.83     15.41 o 
  14   2  -2       86.81       79.07      7.65 o 
  14   2  -2       86.81       71.93      7.61 o 
  15   2  -2      299.43      288.02     11.96 o 
  15   2  -2      299.43      313.32     12.37 o 
  16   2  -2      208.93      213.08     11.17 o 
  16   2  -2      208.93      174.09     10.70 o 
  17   2  -2       41.64       39.41      7.05 o 
  17   2  -2       41.64       39.27      7.28 o 
  18   2  -2       31.02       34.20      7.14 o 
  18   2  -2       31.02       41.20      7.51 o 
  19   2  -2        7.85        1.84      6.50 o 
  19   2  -2        7.85       10.51      6.31 o 
  20   2  -2       43.86       51.67      8.43 o 
  20   2  -2       43.86       52.45      8.34 o 
   1   3  -2     1258.19     1183.20     13.77 o 
   1   3  -2     1258.19     1185.26     13.86 o 
   2   3  -2      338.64      320.44      8.10 o 
   2   3  -2      338.64      318.68      8.10 o 
   3   3  -2     2559.34     2666.43     21.44 o 
   3   3  -2     2559.34     2680.12     21.53 o 
   4   3  -2     1445.22     1517.29     16.55 o 
   4   3  -2     1445.22     1479.61     16.45 o 
   5   3  -2     1952.93     2018.52     19.73 o 
   5   3  -2     1952.93     2048.19     19.69 o 
   6   3  -2      462.48      484.53     10.88 o 
   6   3  -2      462.48      489.67     10.65 o 
   7   3  -2     2264.53     2292.68     22.34 o 
   7   3  -2     2264.53     2299.61     22.20 o 
   8   3  -2      116.16      122.47      6.50 o 
   8   3  -2      116.16      129.39      6.41 o 
   9   3  -2      452.24      419.61     11.52 o 
   9   3  -2      452.24      407.86     11.06 o 
  10   3  -2      553.85      551.23     13.38 o 
  10   3  -2      553.85      563.97     13.52 o 
  11   3  -2      318.87      301.07     10.49 o 
  11   3  -2      318.87      282.55     10.58 o 
  12   3  -2      188.43      169.22      8.95 o 
  12   3  -2      188.43      169.54      8.81 o 
  13   3  -2      629.30      597.82     15.23 o 
  13   3  -2      629.30      557.45     15.00 o 
  14   3  -2       82.74       78.24      7.47 o 
  14   3  -2       82.74       94.24      7.47 o 
  15   3  -2      522.95      538.14     15.77 o 
  15   3  -2      522.95      551.23     16.14 o 
  16   3  -2      246.19      253.88     12.05 o 
  16   3  -2      246.19      237.86     12.14 o 
  17   3  -2       84.01       82.25      7.79 o 
  17   3  -2       84.01       78.70      8.67 o 
  18   3  -2       19.51       22.67      6.54 o 
  18   3  -2       19.51       23.46      6.50 o 
  19   3  -2      362.54      397.83     16.25 o 
  19   3  -2      362.54      370.08     16.02 o 
  20   3  -2       26.71       25.72      8.06 o 
  20   3  -2       26.71       37.42      7.79 o 
   0   4  -2     2949.25     3103.42     23.43 o 
   1   4  -2      615.42      664.58     11.00 o 
   1   4  -2      615.42      651.77     10.82 o 
   2   4  -2      231.15      253.90      7.62 o 
   2   4  -2      231.15      243.36      7.58 o 
   3   4  -2      102.20      102.28      5.07 o 
   3   4  -2      102.20      100.20      5.17 o 
   4   4  -2      746.68      755.78     12.31 o 
   4   4  -2      746.68      766.65     12.31 o 
   5   4  -2      307.72      314.78      8.88 o 
   5   4  -2      307.72      290.84      8.55 o 
   6   4  -2     1019.96     1070.26     15.32 o 
   6   4  -2     1019.96     1022.21     14.81 o 
   7   4  -2      325.06      313.63      9.61 o 
   7   4  -2      325.06      319.96      9.38 o 
   8   4  -2      144.11      122.04      6.83 o 
   8   4  -2      144.11      118.58      6.87 o 
   9   4  -2      132.88      130.69      7.20 o 
   9   4  -2      132.88      134.38      7.33 o 
  10   4  -2       91.02      103.20      6.27 o 
  10   4  -2       91.02      107.03      6.64 o 
  11   4  -2      389.81      403.51     12.11 o 
  11   4  -2      389.81      371.15     11.79 o 
  12   4  -2      300.83      313.58     11.31 o 
  12   4  -2      300.83      279.78     10.95 o 
  13   4  -2       73.64       70.91      6.92 o 
  13   4  -2       73.64       71.27      6.41 o 
  14   4  -2      170.46      172.63      9.78 o 
  14   4  -2      170.46      184.67     10.06 o 
  15   4  -2       62.14       61.95      7.51 o 
  15   4  -2       62.14       54.39      7.56 o 
  16   4  -2       61.28       60.94      7.01 o 
  16   4  -2       61.28       51.72      7.65 o 
  17   4  -2       58.20       52.78      7.33 o 
  17   4  -2       58.20       52.18      7.28 o 
  18   4  -2        4.11       21.38      6.17 o 
  18   4  -2        4.11        7.56      5.62 o 
  19   4  -2       38.18       35.07      7.74 o 
  19   4  -2       38.18       37.33      8.02 o 
  20   4  -2       83.10       94.92      9.63 o 
  20   4  -2       83.10       88.14      9.73 o 
   1   5  -2     2192.14     2223.38     20.86 o 
   1   5  -2     2192.14     2251.36     20.91 o 
   2   5  -2      552.48      572.15     10.85 o 
   2   5  -2      552.48      539.42     11.17 o 
   3   5  -2      411.13      441.06     10.32 o 
   3   5  -2      411.13      441.99     10.23 o 
   4   5  -2      439.31      453.08     10.92 o 
   4   5  -2      439.31      451.46     10.83 o 
   5   5  -2     1315.78     1244.13     16.62 o 
   5   5  -2     1315.78     1249.36     16.67 o 
   6   5  -2       16.10       22.12      3.69 o 
   6   5  -2       16.10       17.33      3.59 o 
   7   5  -2      630.58      578.91     13.16 o 
   7   5  -2      630.58      638.84     12.61 o 
   8   5  -2       22.33       28.76      4.29 o 
   8   5  -2       22.33       18.53      4.65 o 
   9   5  -2     1354.09     1342.02     19.57 o 
   9   5  -2     1354.09     1378.84     19.57 o 
  10   5  -2       17.95       21.52      4.79 o 
  10   5  -2       17.95       20.60      4.29 o 
  11   5  -2      118.13      120.33      7.66 o 
  11   5  -2      118.13      124.62      7.56 o 
  12   5  -2      182.64      157.15      9.55 o 
  12   5  -2      182.64      171.96      9.55 o 
  13   5  -2     1159.60     1197.65     21.97 o 
  13   5  -2     1159.60     1138.24     21.88 o 
  14   5  -2      409.17      431.42     14.37 o 
  14   5  -2      409.17      414.27     14.74 o 
  15   5  -2       54.54       54.16      7.38 o 
  15   5  -2       54.54       48.63      7.61 o 
  16   5  -2        4.20       -5.71      5.71 o 
  16   5  -2        4.20       -1.61      6.54 o 
  17   5  -2       40.39       38.39      7.37 o 
  17   5  -2       40.39       39.54      7.24 o 
  18   5  -2        0.46       -5.94      5.94 o 
  18   5  -2        0.46       -5.48      6.27 o 
  19   5  -2      207.23      217.09     12.92 o 
  19   5  -2      207.23      205.70     12.96 o 
  20   5  -2       31.07       29.82      8.11 o 
   0   6  -2      437.35      400.23     10.51 o 
   1   6  -2      272.60      242.77      8.32 o 
   1   6  -2      272.60      257.23      8.41 o 
   2   6  -2     2013.61     2091.32     21.48 o 
   2   6  -2     2013.61     2056.30     21.39 o 
   3   6  -2        7.89        4.10      3.69 o 
   3   6  -2        7.89        9.86      3.59 o 
   4   6  -2      465.37      458.55     11.25 o 
   4   6  -2      465.37      453.41     11.57 o 
   5   6  -2      769.25      744.60     14.34 o 
   5   6  -2      769.25      742.24     14.48 o 
   6   6  -2      164.25      164.56      7.11 o 
   6   6  -2      164.25      169.36      7.84 o 
   7   6  -2       56.10       62.10      5.35 o 
   7   6  -2       56.10       68.32      5.72 o 
   8   6  -2       53.69       56.33      5.81 o 
   8   6  -2       53.69       51.72      5.39 o 
   9   6  -2      277.04      257.55     10.02 o 
   9   6  -2      277.04      280.78     10.16 o 
  10   6  -2       50.30       54.21      5.95 o 
  10   6  -2       50.30       47.80      5.76 o 
  11   6  -2      810.80      800.16     17.71 o 
  11   6  -2      810.80      762.85     17.15 o 
  12   6  -2      218.22      203.70      9.88 o 
  12   6  -2      218.22      203.66     10.34 o 
  13   6  -2       36.26       34.43      5.99 o 
  13   6  -2       36.26       38.76      6.59 o 
  14   6  -2       83.85       78.65      7.65 o 
  14   6  -2       83.85       90.92      8.30 o 
  15   6  -2       15.06       24.93      6.31 o 
  15   6  -2       15.06       21.84      5.44 o 
  16   6  -2       73.49       73.67      7.88 o 
  16   6  -2       73.49       68.82      7.51 o 
  17   6  -2       84.39       70.30      8.67 o 
  17   6  -2       84.39       79.94      8.90 o 
  18   6  -2       47.03       49.22      7.97 o 
  18   6  -2       47.03       49.50      8.20 o 
  19   6  -2       41.52       37.98      8.07 o 
  19   6  -2       41.52       45.12      8.43 o 
   1   7  -2     1991.81     2085.20     22.44 o 
   1   7  -2     1991.81     1971.29     21.97 o 
   2   7  -2      424.60      413.47     11.15 o 
   2   7  -2      424.60      443.45     11.24 o 
   3   7  -2        4.48        1.66      3.27 o 
   3   7  -2        4.48        5.21      3.00 o 
   4   7  -2       79.87       87.33      5.90 o 
   4   7  -2       79.87       95.40      6.04 o 
   5   7  -2      577.87      593.05     13.57 o 
   5   7  -2      577.87      589.81     13.52 o 
   6   7  -2      230.77      245.24      9.19 o 
   6   7  -2      230.77      230.93      9.46 o 
   7   7  -2      572.26      536.37     13.52 o 
   7   7  -2      572.27      539.00     13.66 o 
   8   7  -2      330.59      307.45     11.00 o 
   8   7  -2      330.59      318.82     10.95 o 
   9   7  -2      113.56      111.19      7.19 o 
   9   7  -2      113.56      105.56      7.70 o 
  10   7  -2      137.06      146.81      8.07 o 
  10   7  -2      137.06      123.98      8.26 o 
  11   7  -2      422.81      378.60     13.17 o 
  11   7  -2      422.81      413.91     13.36 o 
  12   7  -2      209.47      217.29     10.11 o 
  12   7  -2      209.47      220.75     10.47 o 
  13   7  -2       98.41      108.03      8.11 o 
  13   7  -2       98.41      106.55      8.71 o 
  14   7  -2       90.16      102.07      8.53 o 
  14   7  -2       90.16       89.49      9.13 o 
  15   7  -2      163.33      185.23     10.89 o 
  15   7  -2      163.33      164.71     10.24 o 
  16   7  -2        2.74        1.29      6.04 o 
  16   7  -2        2.74        6.13      5.21 o 
  17   7  -2       17.59       23.23      7.05 o 
  17   7  -2       17.59       29.17      7.47 o 
  18   7  -2       49.96       60.89      8.57 o 
  18   7  -2       49.96       50.38      8.16 o 
   0   8  -2      270.23      275.04      9.84 o 
   1   8  -2      168.27      166.77      7.89 o 
   1   8  -2      168.27      154.40      7.66 o 
   2   8  -2      591.47      584.51     13.99 o 
   2   8  -2      591.47      584.00     13.62 o 
   3   8  -2      387.56      394.29     11.14 o 
   3   8  -2      387.56      350.56     11.28 o 
   4   8  -2      175.77      171.38      8.31 o 
   4   8  -2      175.77      176.14      8.49 o 
   5   8  -2       72.07       67.64      5.81 o 
   5   8  -2       72.07       67.22      5.99 o 
   6   8  -2      329.94      315.91     11.09 o 
   6   8  -2      329.94      306.34     10.76 o 
   7   8  -2      209.40      204.96      9.05 o 
   7   8  -2      209.40      210.04      9.32 o 
   8   8  -2       68.71       72.47      6.41 o 
   8   8  -2       68.71       63.44      5.99 o 
   9   8  -2       12.98       20.88      4.79 o 
   9   8  -2       12.98        6.77      4.75 o 
  10   8  -2        8.55       16.17      4.84 o 
  10   8  -2        8.55       12.12      4.93 o 
  11   8  -2      260.74      230.98     10.99 o 
  11   8  -2      260.74      252.63     11.22 o 
  12   8  -2      133.56      122.26      8.99 o 
  12   8  -2      133.56      123.78      8.90 o 
  13   8  -2       89.94       77.32      8.44 o 
  13   8  -2       89.94       88.80      7.88 o 
  14   8  -2       72.76       61.59      7.98 o 
  14   8  -2       72.76       79.10      8.67 o 
  15   8  -2       29.40       16.91      7.19 o 
  15   8  -2       29.40       38.76      6.22 o 
  16   8  -2        4.04       -3.69      6.13 o 
  16   8  -2        4.04       -2.76      6.17 o 
  17   8  -2       96.11       94.56     10.05 o 
  17   8  -2       96.11       99.54     10.00 o 
  18   8  -2        4.83       -3.09      7.10 o 
  18   8  -2        4.83       -3.04      6.73 o 
   1   9  -2      395.56      383.57     11.97 o 
   1   9  -2      395.56      398.31     11.83 o 
   2   9  -2       22.33       19.49      4.79 o 
   2   9  -2       22.33       27.70      4.70 o 
   3   9  -2       39.05       45.63      5.44 o 
   3   9  -2       39.05       49.59      5.35 o 
   4   9  -2      628.56      666.11     15.56 o 
   4   9  -2      628.56      611.80     15.14 o 
   5   9  -2      283.16      276.00     10.81 o 
   5   9  -2      283.16      311.79     11.22 o 
   6   9  -2      102.26      106.61      7.70 o 
   6   9  -2      102.26       87.52      7.65 o 
   7   9  -2      938.53      891.71     18.84 o 
   7   9  -2      938.53      867.03     18.60 o 
   8   9  -2      249.16      245.01     10.57 o 
   8   9  -2      249.16      245.01     10.76 o 
   9   9  -2        6.69        3.82      5.02 o 
   9   9  -2        6.69        8.29      4.93 o 
  10   9  -2      156.63      155.21      8.99 o 
  10   9  -2      156.63      154.61      9.46 o 
  11   9  -2       24.00       32.17      5.48 o 
  11   9  -2       24.00       22.63      5.76 o 
  12   9  -2       66.29       60.11      7.33 o 
  12   9  -2       66.29       59.47      7.28 o 
  13   9  -2      147.11      150.26     10.70 o 
  13   9  -2      147.11      158.51     10.61 o 
  14   9  -2       56.20       56.37      8.39 o 
  14   9  -2       56.20       42.68      8.16 o 
  15   9  -2       67.72       80.11      8.62 o 
  15   9  -2       67.72       78.09      8.90 o 
  16   9  -2       15.44       28.02      5.99 o 
  16   9  -2       15.44        9.12      7.00 o 
  17   9  -2       61.96       93.43      9.63 o 
  17   9  -2       61.96       72.87      8.94 o 
   0  10  -2      696.97      686.57     16.21 o 
   1  10  -2       49.28       36.41      6.22 o 
   1  10  -2       49.28       41.72      6.22 o 
   2  10  -2       66.50       66.66      6.73 o 
   2  10  -2       66.50       54.77      6.64 o 
   3  10  -2      466.65      467.45     14.10 o 
   3  10  -2      466.65      472.35     13.78 o 
   4  10  -2      178.34      162.08      9.27 o 
   4  10  -2      178.34      185.98      9.23 o 
   5  10  -2        0.49       -4.93      4.93 o 
   5  10  -2        0.49        1.98      4.33 o 
   6  10  -2       35.81       21.89      5.76 o 
   6  10  -2       35.81       37.47      5.76 o 
   7  10  -2      205.85      196.85      9.83 o 
   7  10  -2      205.85      197.63     10.24 o 
   8  10  -2       40.71       43.46      6.36 o 
   8  10  -2       40.71       47.89      6.36 o 
   9  10  -2      243.82      263.48     11.58 o 
   9  10  -2      243.82      252.96     11.40 o 
  10  10  -2       36.44       30.69      6.54 o 
  10  10  -2       36.44       31.02      6.27 o 
  11  10  -2       95.98      107.79      9.31 o 
  11  10  -2       95.98       94.56      9.04 o 
  12  10  -2       60.78       69.79      7.74 o 
  12  10  -2       60.78       72.14      7.88 o 
  13  10  -2       92.34       90.27      8.94 o 
  13  10  -2       92.34      103.22      9.04 o 
  14  10  -2        4.95        3.69      6.73 o 
  14  10  -2        4.95        5.58      5.58 o 
  15  10  -2       13.34       14.05      6.91 o 
  15  10  -2       13.34       17.42      6.82 o 
  16  10  -2        8.29       16.77      6.87 o 
  16  10  -2        8.29       15.21      6.91 o 
  13  11  -2      155.44      168.75     11.81 o 
  14  11  -2        7.57       20.64      6.82 o 
  15  11  -2       10.55       10.78      6.96 o 
   2   0  -1     2889.25     3132.54     16.17 o 
   2   0  -1     2889.25     3144.41     16.17 o 
   4   0  -1     5711.88     5750.63    110.17 o 
   4   0  -1     5711.89     5709.81    108.69 o 
   6   0  -1      792.74      811.45     10.59 o 
   6   0  -1      792.74      791.58     10.31 o 
   8   0  -1      471.97      481.82      9.87 o 
   8   0  -1      471.97      496.93      9.97 o 
  10   0  -1     3101.22     3193.40     25.87 o 
  10   0  -1     3101.23     3325.70     26.49 o 
  12   0  -1      105.76      122.64      6.36 o 
  12   0  -1      105.76      108.06      6.32 o 
  14   0  -1       68.57       61.36      6.32 o 
  14   0  -1       68.57       62.65      5.81 o 
  16   0  -1      819.33      812.43     19.05 o 
  16   0  -1      819.33      795.65     18.58 o 
  18   0  -1      160.59      151.06     11.02 o 
  18   0  -1      160.59      152.35     10.06 o 
  20   0  -1       37.58       31.06      6.91 o 
  20   0  -1       37.58       45.53      7.88 o 
  22   0  -1        8.95        4.61      6.96 o 
   0   1  -1     4856.93     4470.83     85.14 o 
   1   1  -1     4090.82     3664.02     76.51 o 
   1   1  -1     4090.82     3837.93     78.19 o 
   2   1  -1     1975.34     2106.19     13.43 o 
   2   1  -1     1975.34     2135.95     13.48 o 
   3   1  -1     4118.96     4073.08     86.90 o 
   3   1  -1     4118.96     4044.20     86.00 o 
   4   1  -1      166.42      177.52      5.04 o 
   4   1  -1      166.42      172.02      4.85 o 
   5   1  -1     5410.70     5382.25    115.38 o 
   5   1  -1     5410.71     5167.21    112.42 o 
   6   1  -1      973.29     1014.40     11.78 o 
   6   1  -1      973.29     1016.97     11.83 o 
   7   1  -1      400.70      415.74      8.02 o 
   7   1  -1      400.71      393.78      7.83 o 
   8   1  -1      140.23      156.20      5.95 o 
   8   1  -1      140.23      149.23      5.91 o 
   9   1  -1     1485.20     1467.51     16.77 o 
   9   1  -1     1485.19     1528.37     17.15 o 
  10   1  -1      327.53      307.74      9.15 o 
  10   1  -1      327.53      328.73      9.29 o 
  11   1  -1     1228.56     1147.82     16.41 o 
  11   1  -1     1228.56     1196.31     16.69 o 
  12   1  -1       17.34       21.06      3.83 o 
  12   1  -1       17.34       11.71      4.38 o 
  13   1  -1      348.40      361.70     11.23 o 
  13   1  -1      348.40      370.48     11.18 o 
  14   1  -1      157.76      133.61      9.41 o 
  14   1  -1      157.76      162.07      9.00 o 
  15   1  -1      325.74      325.68     12.24 o 
  15   1  -1      325.74      294.22     12.24 o 
  16   1  -1      303.62      305.50     13.34 o 
  16   1  -1      303.62      302.87     12.51 o 
  17   1  -1      723.53      806.53     20.09 o 
  17   1  -1      723.53      756.11     19.31 o 
  18   1  -1      111.44       92.31     10.01 o 
  18   1  -1      111.44       88.58     12.31 o 
  19   1  -1       15.55       16.45      6.31 o 
  19   1  -1       15.55       26.54      6.87 o 
  20   1  -1       25.56       21.24      7.19 o 
  20   1  -1       25.56       26.18      6.13 o 
  21   1  -1       29.17       40.14      7.47 o 
  21   1  -1       29.17       35.21      7.37 o 
   1   2  -1      581.52      582.27      7.29 o 
   1   2  -1      581.52      572.18      7.19 o 
   2   2  -1    10123.25    10335.08    139.59 o 
   2   2  -1    10123.25     9844.86    142.58 o 
   3   2  -1       64.41       50.34      3.41 o 
   3   2  -1       64.41       52.74      3.51 o 
   4   2  -1     1923.34     2009.69     15.30 o 
   4   2  -1     1923.34     1936.71     14.97 o 
   5   2  -1      281.85      304.03      6.30 o 
   5   2  -1      281.85      309.35      6.43 o 
   6   2  -1      171.19      160.71      5.64 o 
   6   2  -1      171.19      158.26      5.68 o 
   7   2  -1       61.85       66.22      4.01 o 
   7   2  -1       61.85       57.78      3.97 o 
   8   2  -1      654.38      689.84     11.15 o 
   8   2  -1      654.38      696.01     11.15 o 
   9   2  -1      256.67      242.04      7.67 o 
   9   2  -1      256.67      265.93      7.86 o 
  10   2  -1      376.73      342.70      9.81 o 
  10   2  -1      376.73      312.96      9.39 o 
  11   2  -1       54.89       51.77      4.84 o 
  11   2  -1       54.89       53.29      4.89 o 
  12   2  -1      694.07      713.32     14.93 o 
  12   2  -1      694.07      686.48     14.37 o 
  13   2  -1       92.21       84.06      6.59 o 
  13   2  -1       92.21       94.58      6.64 o 
  14   2  -1      302.39      264.87     10.48 o 
  14   2  -1      302.39      267.83     10.58 o 
  15   2  -1      135.92      160.42      8.99 o 
  15   2  -1      135.92      135.56      8.26 o 
  16   2  -1      122.66      126.36      8.30 o 
  16   2  -1      122.66      124.93      9.27 o 
  17   2  -1       24.80       12.95      6.18 o 
  17   2  -1       24.80       32.95      6.13 o 
  18   2  -1       67.40       75.97      7.74 o 
  18   2  -1       67.40       76.61      7.56 o 
  19   2  -1       14.24       16.59      5.35 o 
  19   2  -1       14.24       21.75      6.31 o 
  20   2  -1        1.09       -6.27      6.27 o 
  20   2  -1        1.09       -6.50      6.50 o 
  21   2  -1       10.74       11.70      6.54 o 
   0   1  -3      346.21      344.57      9.76 o 
   1   1  -3       86.83       84.53      5.21 o 
   1   1  -3       86.83       91.36      5.35 o 
   2   1  -3       89.31       99.16      5.86 o 
   2   1  -3       89.31      103.12      5.72 o 
   3   1  -3      284.05      269.70      8.87 o 
   3   1  -3      284.05      269.61      9.15 o 
   4   1  -3       30.81       27.65      4.19 o 
   4   1  -3       30.81       33.83      3.78 o 
   5   1  -3      214.95      231.96      8.63 o 
   6   1  -3      197.10      205.55      8.17 o 
   7   1  -3       74.49       69.07      5.86 o 
   8   1  -3       21.01       21.15      4.47 o 
   9   1  -3       20.97       22.58      4.52 o 
  10   1  -3      152.43      155.60      8.72 o 
  11   1  -3      193.72      201.32      9.18 o 
  12   1  -3      247.65      241.45     10.94 o 
  13   1  -3       40.24       39.68      6.41 o 
  14   1  -3        2.24        1.15      5.02 o 
  15   1  -3        0.43       -0.78      4.75 o 
  16   1  -3        2.09        0.41      5.94 o 
  17   1  -3       77.18       94.96      8.53 o 
  18   1  -3        2.36        5.21      6.36 o 
  19   1  -3        4.88        7.05      6.31 o 
   1   2  -3      160.82      181.33      7.06 o 
   1   2  -3      160.82      177.31      7.06 o 
   2   2  -3     2509.81     2531.35     24.07 o 
   2   2  -3     2509.81     2508.03     24.16 o 
   3   2  -3      315.42      325.69      9.66 o 
   3   2  -3      315.42      306.93      9.75 o 
   4   2  -3     1156.13     1101.47     16.39 o 
   4   2  -3     1156.13     1111.53     16.53 o 
   5   2  -3       32.41       30.10      4.52 o 
   5   2  -3       32.41       36.18      4.52 o 
   6   2  -3      334.48      340.18     10.58 o 
   6   2  -3      334.48      343.09     10.44 o 
   7   2  -3      344.55      344.19     11.09 o 
   7   2  -3      344.55      335.64     10.81 o 
   8   2  -3      657.51      613.58     14.55 o 
   8   2  -3      657.51      641.19     14.50 o 
   9   2  -3      408.57      415.85     12.62 o 
   9   2  -3      408.57      427.41     12.76 o 
  10   2  -3     1334.14     1424.18     21.36 o 
  10   2  -3     1334.14     1321.74     21.97 o 
  11   2  -3       64.27       65.00      6.50 o 
  11   2  -3       64.27       63.34      6.73 o 
  12   2  -3      484.41      496.74     14.70 o 
  12   2  -3      484.41      496.50     14.93 o 
  13   2  -3       82.20       86.12      7.65 o 
  13   2  -3       82.20       65.65      7.65 o 
  14   2  -3      280.30      280.57     12.88 o 
  14   2  -3      280.30      275.12     12.19 o 
  15   2  -3       34.09       36.78      7.14 o 
  15   2  -3       34.09       26.96      6.64 o 
  16   2  -3      153.57      172.44     10.42 o 
  16   2  -3      153.57      167.19     10.88 o 
  17   2  -3       37.09       33.00      7.01 o 
  17   2  -3       37.09       26.78      7.60 o 
  18   2  -3       83.16       90.86      9.96 o 
  18   2  -3       83.16       87.13      9.68 o 
  19   2  -3       21.62       17.28      6.77 o 
  19   2  -3       21.62       28.85      7.51 o 
   0   3  -3      189.52      176.48      8.82 o 
   1   3  -3      275.99      271.79      8.92 o 
   1   3  -3      275.99      284.36      9.06 o 
   2   3  -3      423.65      469.29     11.52 o 
   2   3  -3      423.65      441.30     11.33 o 
   3   3  -3      586.12      559.89     13.30 o 
   3   3  -3      586.12      553.22     13.25 o 
   4   3  -3      159.89      166.86      7.52 o 
   4   3  -3      159.89      167.41      7.52 o 
   5   3  -3       22.48       31.39      4.33 o 
   5   3  -3       22.48       23.14      4.19 o 
   6   3  -3      187.78      187.89      8.58 o 
   6   3  -3      187.78      181.05      8.26 o 
   7   3  -3      117.57      121.35      6.83 o 
   7   3  -3      117.57      113.19      6.64 o 
   8   3  -3       86.12       83.55      6.32 o 
   8   3  -3       86.12       93.14      6.59 o 
   9   3  -3      184.43      171.10      9.09 o 
   9   3  -3      184.43      183.42      9.37 o 
  10   3  -3       40.20       33.51      5.90 o 
  10   3  -3       40.20       46.74      5.58 o 
  11   3  -3       18.40       16.13      5.25 o 
  11   3  -3       18.40       24.24      5.44 o 
  12   3  -3       67.87       65.69      7.70 o 
  12   3  -3       67.87       79.24      7.61 o 
  13   3  -3       13.96        6.96      6.08 o 
  13   3  -3       13.96       17.28      5.76 o 
  14   3  -3      190.44      183.66     10.56 o 
  14   3  -3      190.44      178.58     10.33 o 
  15   3  -3        8.84       18.02      5.81 o 
  15   3  -3        8.84        4.52      6.68 o 
  16   3  -3      128.54      110.63     10.38 o 
  16   3  -3      128.54      134.00     10.05 o 
  17   3  -3        0.85       -6.87      6.87 o 
  17   3  -3        0.85       -0.92      6.64 o 
  18   3  -3       37.41       30.69      7.70 o 
  18   3  -3       37.41       37.38      8.07 o 
  19   3  -3       23.46       20.00      8.02 o 
   1   4  -3        2.32        6.13      3.41 o 
   1   4  -3        2.32        3.55      3.36 o 
   2   4  -3     2076.85     2049.54     22.63 o 
   2   4  -3     2076.86     2038.51     22.67 o 
   3   4  -3      151.63      149.08      6.97 o 
   3   4  -3      151.63      134.68      7.20 o 
   4   4  -3     2116.58     2116.13     23.46 o 
   4   4  -3     2116.58     2046.81     23.37 o 
   5   4  -3      180.72      197.47      8.26 o 
   5   4  -3      180.72      187.41      8.68 o 
   6   4  -3      153.51      158.99      7.89 o 
   6   4  -3      153.51      149.44      7.80 o 
   7   4  -3       23.80       27.28      4.10 o 
   7   4  -3       23.80       27.33      4.42 o 
   8   4  -3      502.77      469.94     13.37 o 
   8   4  -3      502.77      513.19     13.74 o 
   9   4  -3       54.74       60.94      6.13 o 
   9   4  -3       54.74       52.78      6.13 o 
  10   4  -3      408.77      408.86     13.08 o 
  10   4  -3      408.77      370.87     12.80 o 
  11   4  -3      201.47      199.20      9.92 o 
  11   4  -3      201.47      186.19      9.92 o 
  12   4  -3      243.37      223.38     11.08 o 
  12   4  -3      243.37      233.12     11.35 o 
  13   4  -3      284.98      261.15     12.23 o 
  13   4  -3      284.98      255.15     11.73 o 
  14   4  -3       49.66       51.99      7.65 o 
  14   4  -3       49.66       45.03      7.70 o 
  15   4  -3       59.91       64.44      8.34 o 
  15   4  -3       59.91       68.36      7.70 o 
  16   4  -3      349.46      347.59     14.68 o 
  16   4  -3      349.47      331.29     14.59 o 
  17   4  -3       61.95       51.76      8.67 o 
  17   4  -3       61.95       76.33      8.11 o 
  18   4  -3       86.88       88.10      9.54 o 
  18   4  -3       86.88       97.92     10.10 o 
   0   5  -3      743.28      798.77     15.54 o 
   1   5  -3      227.17      219.90      8.63 o 
   1   5  -3      227.17      231.86      8.82 o 
   2   5  -3       71.76       77.55      5.44 o 
   2   5  -3       71.76       66.72      5.76 o 
   3   5  -3       19.66       15.76      4.15 o 
   3   5  -3       19.66       29.13      4.24 o 
   4   5  -3      141.08      152.33      7.61 o 
   4   5  -3      141.08      130.19      7.47 o 
   5   5  -3      176.22      179.73      8.31 o 
   5   5  -3      176.22      166.81      8.35 o 
   6   5  -3      155.39      148.46      7.98 o 
   6   5  -3      155.39      149.20      7.75 o 
   7   5  -3       85.77       86.73      6.36 o 
   7   5  -3       85.77       89.63      6.50 o 
   8   5  -3      200.58      209.97      9.46 o 
   8   5  -3      200.58      207.06      9.46 o 
   9   5  -3      142.95      127.08      7.89 o 
   9   5  -3      142.95      156.37      8.53 o 
  10   5  -3       87.36       90.14      6.87 o 
  10   5  -3       87.36       80.09      6.92 o 
  11   5  -3       26.25       29.22      5.90 o 
  11   5  -3       26.25       24.52      5.76 o 
  12   5  -3      119.31      114.87      8.35 o 
  12   5  -3      119.31      119.53      8.85 o 
  13   5  -3       35.05       35.86      7.05 o 
  13   5  -3       35.05       27.56      6.18 o 
  14   5  -3      143.53      139.88      9.96 o 
  14   5  -3      143.53      138.03      9.59 o 
  15   5  -3       84.12       92.80      8.99 o 
  15   5  -3       84.12       81.60      9.17 o 
  16   5  -3       21.82       23.32      6.59 o 
  16   5  -3       21.82       32.35      7.14 o 
  17   5  -3        3.00        7.19      6.50 o 
  17   5  -3        3.00       -3.87      7.56 o 
  18   5  -3       45.22       45.31      8.62 o 
  18   5  -3       45.22       51.20      8.57 o 
   1   6  -3      261.22      260.44      9.60 o 
   1   6  -3      261.22      260.58      9.65 o 
   2   6  -3      781.12      727.93     15.58 o 
   2   6  -3      781.12      665.70     15.30 o 
   3   6  -3      399.22      394.00     12.16 o 
   3   6  -3      399.22      425.25     12.02 o 
   4   6  -3      806.17      756.70     16.42 o 
   4   6  -3      806.17      750.86     16.28 o 
   5   6  -3      117.49       97.77      6.83 o 
   5   6  -3      117.49      121.48      7.10 o 
   6   6  -3      151.00      132.30      8.35 o 
   6   6  -3      151.00      143.28      8.76 o 
   7   6  -3        0.78        3.69      4.19 o 
   7   6  -3        0.78        0.60      3.96 o 
   8   6  -3      882.54      893.51     18.78 o 
   8   6  -3      882.54      860.87     18.60 o 
   9   6  -3      170.54      153.62      9.32 o 
   9   6  -3      170.54      155.15      9.18 o 
  10   6  -3      193.64      181.28      9.69 o 
  10   6  -3      193.64      177.73      9.69 o 
  11   6  -3       44.08       44.66      6.31 o 
  11   6  -3       44.08       37.15      6.50 o 
  12   6  -3      279.43      286.33     12.42 o 
  12   6  -3      279.43      280.98     12.23 o 
  13   6  -3       16.12       15.35      5.35 o 
  13   6  -3       16.12       21.06      6.41 o 
  14   6  -3       37.93       40.10      6.73 o 
  14   6  -3       37.93       32.68      6.50 o 
  15   6  -3        4.40       -0.46      6.91 o 
  15   6  -3        4.40        4.93      5.90 o 
  16   6  -3      280.04      302.80     14.31 o 
  16   6  -3      280.04      302.47     14.35 o 
  17   6  -3        0.92       -3.46      6.96 o 
  17   6  -3        0.92        8.94      6.31 o 
   0   7  -3      230.93      219.27      9.65 o 
   1   7  -3      105.66      121.98      7.93 o 
   1   7  -3      105.66      115.61      7.84 o 
   2   7  -3      442.11      445.68     12.81 o 
   2   7  -3      442.11      457.47     12.99 o 
   3   7  -3      146.17      139.13      8.53 o 
   3   7  -3      146.17      159.29      8.16 o 
   4   7  -3      618.17      581.32     14.86 o 
   4   7  -3      618.17      585.12     14.95 o 
   5   7  -3      218.37      217.84      9.92 o 
   5   7  -3      218.37      224.12      9.92 o 
   6   7  -3      208.64      203.61     10.06 o 
   6   7  -3      208.64      217.64      9.97 o 
   7   7  -3       34.85       28.48      5.48 o 
   7   7  -3       34.85       36.13      5.35 o 
   8   7  -3      140.00      139.61      8.76 o 
   8   7  -3      140.00      137.35      8.90 o 
   9   7  -3       33.76       38.25      5.76 o 
   9   7  -3       33.76       32.49      6.45 o 
  10   7  -3        3.01        6.64      4.93 o 
  10   7  -3        3.01       -0.74      5.11 o 
  11   7  -3       19.26       25.48      5.53 o 
  11   7  -3       19.26       27.70      5.58 o 
  12   7  -3       80.56       72.89      8.16 o 
  12   7  -3       80.56       75.19      8.48 o 
  13   7  -3       13.12       25.71      5.67 o 
  13   7  -3       13.12        7.19      6.22 o 
  14   7  -3       23.84       23.09      7.00 o 
  14   7  -3       23.84       30.97      6.50 o 
  15   7  -3       46.25       35.77      8.11 o 
  15   7  -3       46.25       46.64      7.88 o 
  16   7  -3      113.64      129.98     10.84 o 
  16   7  -3      113.64      104.52     10.47 o 
  17   7  -3       60.75       62.59      9.26 o 
   1   8  -3      110.73      116.53      7.61 o 
   1   8  -3      110.73      108.51      7.56 o 
   2   8  -3     1059.14     1068.36     19.13 o 
   2   8  -3     1059.14      987.93     19.41 o 
   3   8  -3      114.82      120.69      7.89 o 
   3   8  -3      114.82      127.83      7.89 o 
   4   8  -3      636.84      610.94     15.74 o 
   4   8  -3      636.84      607.60     15.60 o 
   5   8  -3      141.36      146.58      8.99 o 
   5   8  -3      141.36      139.02      8.86 o 
   6   8  -3       68.72       74.22      7.28 o 
   6   8  -3       68.72       64.22      7.24 o 
   7   8  -3       49.42       32.22      6.55 o 
   7   8  -3       49.42       50.29      6.36 o 
   8   8  -3       23.96       22.44      6.08 o 
   8   8  -3       23.96       27.05      5.35 o 
   9   8  -3       21.62       16.13      5.99 o 
   9   8  -3       21.62       27.33      5.76 o 
  10   8  -3      244.97      260.88     12.23 o 
  10   8  -3      244.97      257.24     12.00 o 
  11   8  -3        2.27        3.23      4.88 o 
  11   8  -3        2.27       -0.41      5.62 o 
  12   8  -3      139.30      123.32      9.96 o 
  12   8  -3      139.30      149.09     10.47 o 
  13   8  -3        6.07       12.40      5.71 o 
  13   8  -3        6.07        5.76      5.76 o 
  14   8  -3       32.51       34.75      7.65 o 
  14   8  -3       32.51       40.00      7.33 o 
  15   8  -3       18.01       28.25      6.59 o 
  15   8  -3       18.01       14.56      6.41 o 
  16   8  -3       98.19      111.89     10.19 o 
  16   8  -3       98.19      115.95     10.47 o 
   0   9  -3      710.16      689.03     16.86 o 
   1   9  -3      103.51      107.12      7.93 o 
   1   9  -3      103.51       99.00      7.75 o 
   2   9  -3       26.90       28.39      5.62 o 
   2   9  -3       26.90       21.66      5.67 o 
   3   9  -3        8.41       11.29      6.73 o 
   3   9  -3        8.41       10.28      6.45 o 
   4   9  -3      195.03      163.66      9.87 o 
   4   9  -3      195.03      194.34      9.92 o 
   5   9  -3        9.66        6.73      4.93 o 
   5   9  -3        9.66       10.64      5.58 o 
   6   9  -3      531.35      524.19     15.77 o 
   6   9  -3      531.35      521.42     15.91 o 
   7   9  -3        6.82        9.35      4.42 o 
   7   9  -3        6.82        5.62      4.88 o 
   8   9  -3        1.17       -4.61      5.35 o 
   8   9  -3        1.17        4.24      4.70 o 
   9   9  -3       14.34       19.58      5.21 o 
   9   9  -3       14.34       21.89      5.85 o 
  10   9  -3       27.40       21.89      6.68 o 
  10   9  -3       27.40       28.57      6.36 o 
  11   9  -3       43.89       40.05      7.05 o 
  11   9  -3       43.89       48.95      7.60 o 
  12   9  -3       24.95       13.92      6.68 o 
  12   9  -3       24.95       38.85      6.13 o 
  13   9  -3       43.10       36.83      7.65 o 
  13   9  -3       43.10       44.43      8.16 o 
  14   9  -3      155.46      178.29     11.67 o 
  14   9  -3      155.46      171.28     11.94 o 
  15   9  -3        1.34        5.58      6.08 o 
  15   9  -3        1.34       -1.01      6.45 o 
   1  10  -3       21.68        9.45      6.22 o 
   1  10  -3       21.68       18.11      5.90 o 
   2  10  -3       65.99       72.65      7.61 o 
   2  10  -3       65.99       60.66      7.47 o 
   3  10  -3       66.72       62.05      7.84 o 
   3  10  -3       66.72       65.69      6.87 o 
   4  10  -3      213.15      221.48     11.26 o 
   4  10  -3      213.15      204.27     11.17 o 
   5  10  -3      112.33      115.97      8.72 o 
   5  10  -3      112.33       93.65      8.99 o 
   6  10  -3       74.72       67.86      7.65 o 
   6  10  -3       74.72       73.11      7.47 o 
   7  10  -3      194.57      212.63     10.98 o 
   7  10  -3      194.57      183.84     10.70 o 
   8  10  -3      162.17      157.74     10.56 o 
   8  10  -3      162.17      159.40     10.89 o 
   9  10  -3       31.19       43.46      7.37 o 
   9  10  -3       31.19       26.73      7.24 o 
  10  10  -3      275.55      270.50     13.48 o 
  10  10  -3      275.55      291.69     14.12 o 
  11  10  -3       17.10       24.65      7.00 o 
  11  10  -3       17.10       21.38      6.41 o 
  12  10  -3        0.75        8.52      6.22 o 
  12  10  -3        0.75       10.92      5.44 o 
  13  10  -3        4.62       12.35      6.08 o 
  13  10  -3        4.62        5.90      5.76 o 
  14  10  -3       19.44       43.69      7.14 o 
  14  10  -3       19.44       15.35      7.74 o 
   0  11  -3      326.71      306.41     13.21 o 
   1  11  -3      220.20      212.21     11.21 o 
   1  11  -3      220.20      210.92     11.21 o 
   2  11  -3      155.01      148.88      9.50 o 
   2  11  -3      155.01      146.62      9.50 o 
   3  11  -3      152.71      165.07     10.61 o 
   3  11  -3      152.71      161.24     10.38 o 
   4  11  -3      161.74      163.28     10.33 o 
   4  11  -3      161.74      174.44     10.06 o 
   5  11  -3       55.58       49.37      7.61 o 
   5  11  -3       55.58       38.63      7.51 o 
   6  11  -3       38.70       39.50      7.70 o 
   6  11  -3       38.70       36.87      7.79 o 
   7  11  -3        1.56       -2.17      5.39 o 
   7  11  -3        1.56        6.87      5.44 o 
   8  11  -3       27.60       35.35      6.64 o 
   8  11  -3       27.60       31.29      6.82 o 
   9  11  -3        0.81        2.26      5.44 o 
   9  11  -3        0.81       -1.38      6.64 o 
  10  11  -3       65.41       71.86      8.62 o 
  10  11  -3       65.41       65.55      8.44 o 
  11  11  -3       12.67       20.83      6.73 o 
  11  11  -3       12.67       10.69      6.50 o 
  12  11  -3        5.72        2.03      6.45 o 
  12  11  -3        5.72        2.53      6.82 o 
   1  12  -3       18.40       17.83      5.99 o 
   1  12  -3       18.40       12.72      7.14 o 
   2  12  -3       89.22      113.60      9.13 o 
   2  12  -3       89.22       87.50      9.13 o 
   3  12  -3       19.27       15.07      7.37 o 
   3  12  -3       19.27       10.32      6.22 o 
   4  12  -3       22.40       33.09      6.36 o 
   4  12  -3       22.40       25.30      6.64 o 
   5  12  -3       18.03       14.15      6.96 o 
   5  12  -3       18.03       17.28      7.10 o 
   6  12  -3       36.67       32.03      7.47 o 
   6  12  -3       36.67       25.30      6.96 o 
   7  12  -3        6.03        9.68      5.62 o 
   7  12  -3        6.03        3.69      6.13 o 
   8  12  -3       28.95       33.04      7.74 o 
   8  12  -3       28.95       28.39      7.42 o 
   9  12  -3        3.93        8.25      6.59 o 
   9  12  -3        3.93       10.69      6.50 o 
  10  12  -3      191.34      222.37     12.50 o 
  10  12  -3      191.34      194.47     12.36 o 
   0  13  -3       48.94       61.85      7.97 o 
   1  13  -3        9.78       10.09      6.22 o 
   1  13  -3        9.78        8.25      6.54 o 
   2  13  -3       38.72       44.24      7.14 o 
   2  13  -3       38.72       43.83      7.47 o 
   3  13  -3        6.17        9.77      6.08 o 
   3  13  -3        6.17       15.81      6.08 o 
   4  13  -3       25.55       20.18      7.19 o 
   4  13  -3       25.55       24.93      7.56 o 
   5  13  -3       19.93       22.90      6.31 o 
   5  13  -3       19.93       20.97      6.73 o 
   6  13  -3       31.67       30.14      7.56 o 
   6  13  -3       31.67       35.90      7.65 o 
   7  13  -3       59.37       54.57      8.94 o 
   7  13  -3       59.37       59.87      8.76 o 
   8  13  -3      155.74      174.60     12.13 o 
   8  13  -3      155.74      178.24     12.22 o 
   1  14  -3        9.49        6.96      6.91 o 
   1  14  -3        9.49       18.34      6.22 o 
   2  14  -3       10.29       28.39      6.50 o 
   2  14  -3       10.29       20.41      6.31 o 
   3  14  -3       21.80       29.63      6.91 o 
   3  14  -3       21.80       29.59      7.47 o 
   4  14  -3       17.20       28.39      7.70 o 
   4  14  -3       17.20       19.26      7.60 o 
   5  14  -3       29.18       25.16      7.88 o 
   5  14  -3       29.18       28.80      8.11 o 
   1  11  -2      247.12      242.42     10.43 o 
   1  11  -2      247.12      216.16     10.52 o 
   2  11  -2      176.65      175.13      9.55 o 
   2  11  -2      176.65      187.58      9.73 o 
   3  11  -2       60.74       65.69      7.05 o 
   3  11  -2       60.74       68.87      6.91 o 
   4  11  -2      105.68       97.48      7.79 o 
   4  11  -2      105.68      107.16      8.62 o 
   5  11  -2      157.57      156.37      9.23 o 
   5  11  -2      157.57      172.79     10.10 o 
   6  11  -2       56.06       54.35      6.96 o 
   6  11  -2       56.06       48.17      7.19 o 
   7  11  -2      119.34      115.33      9.04 o 
   7  11  -2      119.34      135.90      9.41 o 
   8  11  -2       76.94       59.52      7.24 o 
   8  11  -2       76.94       61.59      8.02 o 
   9  11  -2       25.34       21.38      6.22 o 
   9  11  -2       25.34       28.57      5.81 o 
  10  11  -2       15.09       18.76      5.62 o 
  10  11  -2       15.09       28.85      5.94 o 
  11  11  -2       69.45       77.95      8.02 o 
  11  11  -2       69.45       81.64      7.70 o 
  12  11  -2       24.09       33.00      6.45 o 
  12  11  -2       24.09       34.24      6.50 o 
  13  11  -2      155.44      158.88     11.30 o 
  14  11  -2        7.57        8.34      7.28 o 
  15  11  -2       10.55        8.71      7.60 o 
   0  12  -2       82.53       81.37      8.02 o 
   1  12  -2      264.25      260.93     11.77 o 
   1  12  -2      264.25      272.61     11.95 o 
   2  12  -2       41.67       42.68      5.85 o 
   2  12  -2       41.67       34.84      6.50 o 
   3  12  -2       17.38        9.86      5.67 o 
   3  12  -2       17.38       15.90      5.25 o 
   4  12  -2       11.13        6.54      5.30 o 
   4  12  -2       11.13       12.67      5.25 o 
   5  12  -2      301.68      295.23     12.93 o 
   5  12  -2      301.68      290.52     12.74 o 
   6  12  -2      124.29      130.69      9.08 o 
   6  12  -2      124.29      122.89      9.36 o 
   7  12  -2        0.56       -5.67      5.67 o 
   7  12  -2        0.56       -2.44      5.67 o 
   8  12  -2       88.11       84.64      8.67 o 
   8  12  -2       88.11       91.14      9.17 o 
   9  12  -2       16.97       25.67      6.54 o 
   9  12  -2       16.97       22.58      5.99 o 
  10  12  -2      118.35      112.92     10.56 o 
  10  12  -2      118.35      111.31     10.37 o 
  11  12  -2      130.29      127.36     10.65 o 
  11  12  -2      130.29      142.16     11.11 o 
  12  12  -2       49.42       47.38      7.79 o 
  12  12  -2       49.42       29.41      8.76 o 
  13  12  -2       54.10       50.10      8.80 o 
  13  12  -2       54.10       65.31      8.30 o 
   1  13  -2        6.11       15.90      6.87 o 
   1  13  -2        6.11        3.69      5.94 o 
   2  13  -2      188.25      185.82     10.98 o 
   2  13  -2      188.25      197.21     11.26 o 
   3  13  -2       44.42       32.68      7.47 o 
   3  13  -2       44.42       43.83      6.78 o 
   4  13  -2        0.62        5.02      5.11 o 
   4  13  -2        0.62        0.41      5.07 o 
   5  13  -2      168.37      178.09     10.75 o 
   5  13  -2      168.37      155.72     11.25 o 
   6  13  -2       19.39        9.59      7.05 o 
   6  13  -2       19.39       24.75      6.91 o 
   7  13  -2       77.73       98.14      8.80 o 
   7  13  -2       77.73       68.96      8.57 o 
   8  13  -2       23.69       26.45      6.87 o 
   8  13  -2       23.69       25.02      6.82 o 
   9  13  -2        0.35       -6.17      6.17 o 
   9  13  -2        0.35        0.92      5.58 o 
  10  13  -2        5.68       -0.97      6.22 o 
  10  13  -2        5.68        9.68      6.54 o 
  11  13  -2       66.65       69.00      9.50 o 
  11  13  -2       66.65       80.80      9.40 o 
   0  14  -2       62.94       67.94      8.80 o 
   1  14  -2       34.12       30.23      6.64 o 
   1  14  -2       34.12       31.57      7.37 o 
   2  14  -2        4.64        0.88      6.40 o 
   2  14  -2        4.64       -6.27      6.36 o 
   3  14  -2       85.98       77.08      8.57 o 
   3  14  -2       85.98       74.45      9.22 o 
   4  14  -2        6.80       10.51      5.99 o 
   4  14  -2        6.80       -1.84      6.82 o 
   5  14  -2       88.45      104.28      9.59 o 
   5  14  -2       88.45       94.92      9.64 o 
   6  14  -2        1.71       10.37      6.17 o 
   6  14  -2        1.71        6.13      6.04 o 
   7  14  -2       28.46       26.45      8.16 o 
   7  14  -2       28.46       24.10      7.42 o 
   8  14  -2       20.16       30.51      7.05 o 
   8  14  -2       20.16       15.76      6.77 o 
   9  14  -2       19.74       23.78      7.51 o 
   9  14  -2       19.74       13.13      7.83 o 
   1  15  -2       73.19       76.06      8.39 o 
   1  15  -2       73.19       62.51      8.62 o 
   2  15  -2       10.99        6.31      6.22 o 
   2  15  -2       10.99        9.26      6.64 o 
   3  15  -2       33.21       32.86      7.33 o 
   3  15  -2       33.21       35.81      7.79 o 
   4  15  -2       25.22       19.31      7.74 o 
   4  15  -2       25.22       10.92      7.65 o 
   5  15  -2       48.37       50.74      8.34 o 
   5  15  -2       48.37       56.83      9.54 o 
   6  15  -2       18.81       14.33      6.22 o 
   6  15  -2       18.81       29.08      7.47 o 
  11   1  -5      373.98      353.93     16.07 o 
  12   1  -5       35.68       25.99      7.93 o 
   1   2  -5       55.52       61.67      7.74 o 
   1   2  -5       55.52       74.40      7.61 o 
   2   2  -5      175.71      188.25     10.66 o 
   2   2  -5      175.71      191.20     10.19 o 
   3   2  -5      251.76      264.49     12.51 o 
   3   2  -5      251.76      270.53     12.74 o 
   4   2  -5       20.70       25.21      6.18 o 
   4   2  -5       20.70       23.23      5.94 o 
   5   2  -5      268.59      304.06     13.38 o 
   5   2  -5      268.59      260.77     12.74 o 
   6   2  -5       11.11       11.84      6.27 o 
   6   2  -5       11.11       18.16      6.13 o 
   7   2  -5       30.79       28.94      6.54 o 
   7   2  -5       30.79       35.53      6.50 o 
   8   2  -5       35.19       32.03      7.70 o 
   8   2  -5       35.19       32.81      7.05 o 
   9   2  -5        6.80       14.61      6.04 o 
   9   2  -5        6.80       14.19      5.85 o 
  10   2  -5       93.37       96.45      9.82 o 
  10   2  -5       93.37       89.48      9.77 o 
  11   2  -5       22.20       13.18      6.91 o 
  11   2  -5       22.20       13.13      7.19 o 
  12   2  -5       14.56       14.61      7.37 o 
  12   2  -5       14.56       20.23      7.28 o 
   0   3  -5      155.64      159.17     10.01 o 
   1   3  -5      360.46      390.93     14.41 o 
   1   3  -5      360.46      360.86     14.27 o 
   2   3  -5        2.78        6.08      4.61 o 
   2   3  -5        2.78        0.41      5.53 o 
   3   3  -5       61.38       53.52      8.07 o 
   3   3  -5       61.38       65.46      7.28 o 
   4   3  -5       31.53       33.92      6.87 o 
   4   3  -5       31.53       44.34      6.96 o 
   5   3  -5      598.26      621.72     18.04 o 
   5   3  -5      598.26      580.84     18.17 o 
   6   3  -5        8.32       15.07      5.58 o 
   6   3  -5        8.32       10.74      6.50 o 
   7   3  -5       54.03       56.19      7.79 o 
   7   3  -5       54.03       69.14      7.47 o 
   8   3  -5       30.79       32.44      7.14 o 
   8   3  -5       30.79       24.43      6.45 o 
   9   3  -5      160.49      155.89     10.98 o 
   9   3  -5      160.49      172.90     11.90 o 
  10   3  -5        7.20        2.40      6.59 o 
  10   3  -5        7.20       -0.46      7.14 o 
  11   3  -5      219.09      230.16     13.29 o 
  11   3  -5      219.09      252.90     13.79 o 
  12   3  -5       38.67       36.41      8.02 o 
  12   3  -5       38.67       38.30      8.34 o 
   1   4  -5       13.01       12.35      5.99 o 
   1   4  -5       13.01       15.25      5.81 o 
   2   4  -5       69.15       62.19      8.07 o 
   2   4  -5       69.15       72.60      8.02 o 
   3   4  -5       28.00       14.24      6.91 o 
   3   4  -5       28.00       29.68      6.73 o 
   4   4  -5      173.18      152.17     10.19 o 
   4   4  -5      173.18      153.28     10.75 o 
   5   4  -5       21.14       25.44      6.13 o 
   5   4  -5       21.14       31.84      6.87 o 
   6   4  -5       10.28       13.64      6.73 o 
   6   4  -5       10.28       14.93      6.41 o 
   7   4  -5       72.57       83.02      9.04 o 
   7   4  -5       72.57       80.99      8.39 o 
   8   4  -5       20.47       39.08      6.59 o 
   8   4  -5       20.47       14.75      7.19 o 
   9   4  -5       83.24       79.75      9.31 o 
   9   4  -5       83.24      106.40      9.45 o 
  10   4  -5       41.37       54.29      8.16 o 
  10   4  -5       41.37       49.22      8.53 o 
  11   4  -5       10.96       13.64      7.47 o 
  11   4  -5       10.96       20.60      6.73 o 
   0   5  -5       42.93       42.82      8.94 o 
   1   5  -5      115.18      106.24      9.04 o 
   1   5  -5      115.18      111.82      8.99 o 
   2   5  -5        1.34        4.29      5.39 o 
   2   5  -5        1.34        5.11      5.02 o 
   3   5  -5      264.95      284.20     13.11 o 
   3   5  -5      264.95      273.77     12.74 o 
   4   5  -5       44.29       51.02      7.84 o 
   4   5  -5       44.29       36.27      7.93 o 
   5   5  -5      152.41      147.07     11.30 o 
   5   5  -5      152.41      150.12     11.16 o 
   6   5  -5        1.99        8.16      6.27 o 
   6   5  -5        1.99        6.31      6.17 o 
   7   5  -5      119.70      141.56     10.19 o 
   7   5  -5      119.70      115.18     10.65 o 
   8   5  -5       32.68       31.29      7.42 o 
   8   5  -5       32.68       43.92      7.79 o 
   9   5  -5      422.70      455.03     17.32 o 
   9   5  -5      422.70      429.86     17.37 o 
  10   5  -5        9.34        1.01      7.51 o 
  10   5  -5        9.34       12.99      8.16 o 
   1   6  -5       33.18       40.93      6.87 o 
   1   6  -5       33.18       33.00      7.01 o 
   2   6  -5       27.81       23.00      6.82 o 
   2   6  -5       27.81       26.13      6.91 o 
   3   6  -5        7.63        3.55      6.13 o 
   3   6  -5        7.63       12.49      6.04 o 
   4   6  -5       24.17       26.64      6.45 o 
   4   6  -5       24.17       30.69      7.74 o 
   5   6  -5       39.08       48.99      8.07 o 
   5   6  -5       39.08       46.83      7.70 o 
   6   6  -5       25.61       32.63      7.65 o 
   6   6  -5       25.61       18.71      7.10 o 
   7   6  -5       57.26       58.72      8.30 o 
   7   6  -5       57.26       57.11      8.90 o 
   8   6  -5       37.18       26.82      7.83 o 
   8   6  -5       37.18       32.77      8.07 o 
   9   6  -5       88.06       80.81      9.68 o 
   9   6  -5       88.06       82.52      9.77 o 
   0   7  -5       69.32       69.05      8.62 o 
   1   7  -5      106.92      116.33      9.87 o 
   1   7  -5      106.92      107.20      9.73 o 
   2   7  -5       93.86      104.93      9.77 o 
   2   7  -5       93.86       98.57      9.40 o 
   3   7  -5      249.16      272.02     13.47 o 
   3   7  -5      249.16      253.79     12.60 o 
   4   7  -5        2.14        4.24      6.13 o 
   4   7  -5        2.14       -0.92      6.27 o 
   5   7  -5       47.18       47.20      7.88 o 
   5   7  -5       47.18       52.31      8.20 o 
   6   7  -5       35.66       26.64      6.91 o 
   6   7  -5       35.66       26.68      7.33 o 
   7   7  -5       10.37        4.93      7.23 o 
   7   7  -5       10.37       -5.94      7.56 o 
   8   7  -5        4.27        6.08      7.23 o 
   8   7  -5        4.27       14.15      7.19 o 
   1   8  -5       13.15        9.58      7.05 o 
   1   8  -5       13.15       18.66      6.87 o 
   2   8  -5       17.46       15.85      6.27 o 
   2   8  -5       17.46        2.40      6.64 o 
   3   8  -5       39.16       47.52      8.07 o 
   3   8  -5       39.16       49.41      7.01 o 
   4   8  -5       15.89       16.64      6.64 o 
   4   8  -5       15.89        8.80      6.91 o 
   5   8  -5       87.05       81.87      9.13 o 
   5   8  -5       87.05       71.09      9.36 o 
   6   8  -5       79.44       78.87      9.77 o 
   6   8  -5       79.44       91.27     10.37 o 
   7   8  -5      167.29      168.20     11.90 o 
   0   9  -5       40.07       36.04      8.11 o 
   1   9  -5        9.57        9.54      6.50 o 
   1   9  -5        9.57        5.53      6.82 o 
   2   9  -5        0.94       -4.52      6.82 o 
   2   9  -5        0.94       -2.03      6.31 o 
   3   9  -5       88.45       93.44      9.45 o 
   3   9  -5       88.45      105.52      9.77 o 
   4   9  -5        5.66        0.00      7.10 o 
   4   9  -5        5.66       -1.52      7.28 o 
   0   0  -4     1278.24     1286.14     20.52 o 
   2   0  -4      467.84      467.34     13.36 o 
   2   0  -4      467.84      457.96     13.36 o 
   4   0  -4      215.75      197.16      9.46 o 
   4   0  -4      215.75      211.10      9.55 o 
   6   0  -4      463.18      441.34     13.41 o 
   6   0  -4      463.18      431.35     13.78 o 
   8   0  -4      200.23      209.71     10.34 o 
   8   0  -4      200.23      202.79      9.97 o 
  10   0  -4        2.35        1.47      4.61 o 
  10   0  -4        2.35       -2.63      5.02 o 
  12   0  -4      226.94      226.98     12.18 o 
  12   0  -4      226.94      219.45     12.09 o 
  14   0  -4      202.47      211.56     12.04 o 
  14   0  -4      202.47      207.04     11.53 o 
  16   0  -4       76.64       85.69      9.40 o 
  16   0  -4       76.64       92.52      9.31 o 
   1   1  -4      203.44      185.48      8.77 o 
   1   1  -4      203.44      184.46      8.63 o 
   2   1  -4      220.19      204.75      9.37 o 
   2   1  -4      220.19      229.67      9.65 o 
   3   1  -4      458.00      452.54     13.13 o 
   3   1  -4      458.00      479.91     13.64 o 
   4   1  -4      276.39      331.11     11.36 o 
   4   1  -4      276.39      283.78     10.80 o 
   5   1  -4      458.56      431.13     13.55 o 
   5   1  -4      458.56      424.33     13.22 o 
   6   1  -4      142.08      144.09      8.49 o 
   6   1  -4      142.08      141.28      8.35 o 
   7   1  -4      379.86      400.29     13.12 o 
   7   1  -4      379.86      354.55     13.12 o 
   8   1  -4      122.28      127.84      8.44 o 
   8   1  -4      122.28      117.23      7.89 o 
   9   1  -4      270.07      268.06     11.73 o 
   9   1  -4      270.07      281.77     11.59 o 
  10   1  -4      155.22      154.89      9.55 o 
  10   1  -4      155.22      151.38      9.22 o 
  11   1  -4        4.48        6.64      5.58 o 
  11   1  -4        4.48        0.41      5.44 o 
  12   1  -4       46.48       40.61      7.70 o 
  12   1  -4       46.48       50.19      7.97 o 
  13   1  -4      553.41      548.76     17.61 o 
  13   1  -4      553.41      551.68     18.03 o 
  14   1  -4        7.49       14.38      6.54 o 
  14   1  -4        7.49        7.19      6.54 o 
  15   1  -4       47.35       70.38      8.34 o 
  15   1  -4       47.35       53.14      8.07 o 
  16   1  -4        5.73        8.39      6.91 o 
  16   1  -4        5.73        8.43      5.94 o 
   0   2  -4     1094.80     1121.17     18.82 o 
   1   2  -4      276.54      254.80      9.97 o 
   1   2  -4      276.54      258.81     10.39 o 
   2   2  -4      174.10      185.75      8.90 o 
   2   2  -4      174.10      171.77      9.27 o 
   3   2  -4       15.45        7.33      4.65 o 
   3   2  -4       15.45       17.10      4.38 o 
   4   2  -4      278.45      253.95     10.48 o 
   4   2  -4      278.45      251.04     10.48 o 
   5   2  -4       44.09       38.21      6.13 o 
   5   2  -4       44.09       31.30      6.04 o 
   6   2  -4      609.35      584.64     15.41 o 
   6   2  -4      609.35      571.45     15.78 o 
   7   2  -4       51.33       52.18      5.81 o 
   7   2  -4       51.33       55.04      6.08 o 
   8   2  -4      169.29      164.50      9.27 o 
   8   2  -4      169.29      168.61      9.00 o 
   9   2  -4      143.40      141.92      9.18 o 
   9   2  -4      143.40      147.91      9.04 o 
  10   2  -4        7.05       10.23      5.30 o 
  10   2  -4        7.05        7.19      5.71 o 
  11   2  -4      363.98      373.53     14.41 o 
  11   2  -4      363.98      369.19     13.86 o 
  12   2  -4       74.85       85.38      8.44 o 
  12   2  -4       74.85       83.25      8.94 o 
  13   2  -4       32.24       29.91      6.41 o 
  13   2  -4       32.24       16.41      7.33 o 
  14   2  -4      105.91      102.72      9.64 o 
  14   2  -4      105.91      116.28      9.77 o 
  15   2  -4        1.62       -0.97      6.04 o 
  15   2  -4        1.62        6.64      6.17 o 
  16   2  -4       19.99       36.82      7.05 o 
  16   2  -4       19.99       14.98      7.83 o 
   1   3  -4      432.63      377.59     12.48 o 
   1   3  -4      432.63      406.06     12.53 o 
   2   3  -4       40.71       40.42      5.62 o 
   2   3  -4       40.71       34.61      5.76 o 
   3   3  -4       43.11       37.89      6.27 o 
   3   3  -4       43.11       52.87      5.72 o 
   4   3  -4       24.97       20.74      4.79 o 
   4   3  -4       24.97       19.72      5.35 o 
   5   3  -4      192.06      188.63      9.41 o 
   5   3  -4      192.06      201.18      9.32 o 
   6   3  -4        8.45        3.69      4.93 o 
   6   3  -4        8.45        2.35      5.11 o 
   7   3  -4      636.96      642.88     16.98 o 
   7   3  -4      636.96      622.38     16.66 o 
   8   3  -4        5.01       -0.37      5.25 o 
   8   3  -4        5.01       11.11      4.75 o 
   9   3  -4      138.96      109.72      9.32 o 
   9   3  -4      138.96      148.92      9.36 o 
  10   3  -4       72.56       68.96      8.21 o 
  10   3  -4       72.56       82.38      7.65 o 
  11   3  -4      217.00      195.31     11.30 o 
  11   3  -4      217.00      194.16     11.81 o 
  12   3  -4      149.56      147.49     10.79 o 
  12   3  -4      149.56      153.12     10.42 o 
  13   3  -4       26.71       37.42      6.91 o 
  13   3  -4       26.71       38.16      6.82 o 
  14   3  -4       16.95        9.63      6.41 o 
  14   3  -4       16.95       17.51      6.64 o 
  15   3  -4      133.95      143.64     11.21 o 
  15   3  -4      133.95      151.62     11.57 o 
  16   3  -4        5.08        1.52      6.27 o 
  16   3  -4        5.08        5.53      6.87 o 
   0   4  -4      605.95      564.37     15.09 o 
   1   4  -4      208.89      217.64      9.69 o 
   1   4  -4      208.89      197.88     10.20 o 
   2   4  -4      522.34      488.81     14.29 o 
   2   4  -4      522.34      506.20     14.66 o 
   3   4  -4      126.98      107.83      8.16 o 
   3   4  -4      126.98      109.58      8.16 o 
   4   4  -4      335.66      322.44     12.66 o 
   4   4  -4      335.66      333.02     12.56 o 
   5   4  -4      248.27      242.79     10.94 o 
   5   4  -4      248.27      254.66     10.89 o 
   6   4  -4      313.98      307.64     12.38 o 
   6   4  -4      313.98      312.72     11.82 o 
   7   4  -4       21.65       34.06      5.71 o 
   7   4  -4       21.65       16.36      5.90 o 
   8   4  -4      262.27      245.51     11.86 o 
   8   4  -4      262.27      272.93     11.72 o 
   9   4  -4       14.28       10.32      5.71 o 
   9   4  -4       14.28       21.66      5.48 o 
  10   4  -4       10.42        9.86      5.90 o 
  10   4  -4       10.42        3.18      5.62 o 
  11   4  -4       82.94       78.14      8.30 o 
  11   4  -4       82.94       92.11      8.71 o 
  12   4  -4      194.02      199.66     11.76 o 
  12   4  -4      194.02      195.78     11.99 o 
  13   4  -4       36.36       34.06      8.20 o 
  13   4  -4       36.36       38.25      7.33 o 
  14   4  -4      157.54      156.16     11.16 o 
  14   4  -4      157.54      147.95     11.25 o 
  15   4  -4        4.90        4.88      6.31 o 
  15   4  -4        4.90        3.46      5.81 o 
  16   4  -4       14.11        6.17      7.33 o 
   1   5  -4      928.85      887.76     19.25 o 
   1   5  -4      928.85      854.78     18.97 o 
   2   5  -4      226.92      224.85     10.52 o 
   2   5  -4      226.92      217.10     10.52 o 
   3   5  -4      307.17      297.06     11.91 o 
   3   5  -4      307.17      284.36     11.59 o 
   4   5  -4       81.75       72.80      7.56 o 
   4   5  -4       81.75       78.10      6.78 o 
   5   5  -4      135.35      143.11      9.27 o 
   5   5  -4      135.35      133.33      8.99 o 
   6   5  -4        7.63       10.74      4.98 o 
   6   5  -4        7.63        9.31      4.88 o 
   7   5  -4      644.57      626.23     17.40 o 
   7   5  -4      644.57      606.38     16.80 o 
   8   5  -4       54.90       66.05      7.10 o 
   8   5  -4       54.90       57.89      7.05 o 
   9   5  -4       40.00       41.80      6.59 o 
   9   5  -4       40.00       42.40      6.54 o 
  10   5  -4       57.60       49.51      7.56 o 
  10   5  -4       57.60       61.95      7.61 o 
  11   5  -4        0.61        7.19      5.67 o 
  11   5  -4        0.61        3.00      5.44 o 
  12   5  -4        1.25       11.06      5.44 o 
  12   5  -4        1.25       12.35      5.67 o 
  13   5  -4      242.38      244.00     13.93 o 
  13   5  -4      242.38      281.14     14.30 o 
  14   5  -4       14.94       14.42      6.45 o 
  14   5  -4       14.94        5.81      6.91 o 
  15   5  -4       38.52       24.15      7.97 o 
  15   5  -4       38.52       38.90      8.20 o 
   0   6  -4      411.97      408.58     13.82 o 
   1   6  -4       10.31        6.59      5.44 o 
   1   6  -4       10.31       13.13      5.11 o 
   2   6  -4      101.44       92.73      8.25 o 
   2   6  -4      101.44      106.24      8.02 o 
   3   6  -4       53.79       55.27      6.91 o 
   3   6  -4       53.79       52.18      6.45 o 
   4   6  -4      171.76      158.09      9.32 o 
   4   6  -4      171.76      156.38      9.64 o 
   5   6  -4       28.20       41.20      6.31 o 
   5   6  -4       28.20       45.30      6.36 o 
   6   6  -4      424.19      418.63     14.42 o 
   6   6  -4      424.19      409.29     14.42 o 
   7   6  -4       64.99       58.64      7.47 o 
   7   6  -4       64.99       62.28      7.61 o 
   8   6  -4      178.47      158.69     10.47 o 
   8   6  -4      178.47      175.15     10.75 o 
   9   6  -4      144.28      144.72      9.82 o 
   9   6  -4      144.28      143.75     10.19 o 
  10   6  -4       59.65       53.70      7.47 o 
  10   6  -4       59.65       49.69      7.65 o 
  11   6  -4        2.68        2.63      5.62 o 
  11   6  -4        2.68       12.30      5.67 o 
  12   6  -4      180.14      179.84     11.53 o 
  12   6  -4      180.14      180.91     11.67 o 
  13   6  -4       65.98       71.63      9.08 o 
  13   6  -4       65.98       68.45      9.31 o 
  14   6  -4       59.06       65.45      8.85 o 
  14   6  -4       59.06       58.77      9.26 o 
   1   7  -4       91.84      106.09      7.98 o 
   1   7  -4       91.84       76.58      7.93 o 
   2   7  -4       21.30       25.30      5.21 o 
   2   7  -4       21.30       16.13      5.44 o 
   3   7  -4       58.32       51.90      6.36 o 
   3   7  -4       58.32       43.42      7.47 o 
   4   7  -4       99.96      103.60      9.18 o 
   4   7  -4       99.96      118.50      8.85 o 
   5   7  -4      144.27      138.36      9.04 o 
   5   7  -4      144.27      145.19      9.32 o 
   6   7  -4      356.16      315.42     13.44 o 
   6   7  -4      356.16      324.01     13.53 o 
   7   7  -4      185.71      185.45     10.89 o 
   7   7  -4      185.71      180.47     10.33 o 
   8   7  -4      174.48      187.69     10.89 o 
   8   7  -4      174.48      161.35     10.47 o 
   9   7  -4       53.81       54.76      7.56 o 
   9   7  -4       53.81       82.28      7.84 o 
  10   7  -4       17.77       11.94      6.96 o 
  10   7  -4       17.77       25.99      6.64 o 
  11   7  -4       63.39       69.74      8.57 o 
  11   7  -4       63.39       69.42      8.25 o 
  12   7  -4       45.52       50.98      8.16 o 
  12   7  -4       45.52       49.32      8.34 o 
  13   7  -4       32.20       26.73      7.56 o 
  13   7  -4       32.20       41.43      7.47 o 
  14   7  -4        1.45       -6.27      6.27 o 
   0   8  -4       75.91       66.98      7.65 o 
   1   8  -4      265.49      259.49     11.72 o 
   1   8  -4      265.49      248.41     12.28 o 
   2   8  -4      104.06      112.92      8.81 o 
   2   8  -4      104.06       91.66      7.98 o 
   3   8  -4       86.31       89.72      7.98 o 
   3   8  -4       86.31       89.07      7.93 o 
   4   8  -4        7.86       14.33      5.94 o 
   4   8  -4        7.86        0.78      7.05 o 
   5   8  -4       52.77       49.41      7.65 o 
   5   8  -4       52.77       44.43      7.74 o 
   6   8  -4      108.53       97.61      9.45 o 
   6   8  -4      108.53      113.47      9.54 o 
   7   8  -4      128.30      122.89     10.10 o 
   7   8  -4      128.30      132.71     10.33 o 
   8   8  -4      108.14       99.27      9.59 o 
   8   8  -4      108.14      101.99      9.41 o 
   9   8  -4       50.33       37.10      7.74 o 
   9   8  -4       50.33       41.71      7.10 o 
  10   8  -4        2.27        3.23      6.68 o 
  10   8  -4        2.27       -4.15      6.68 o 
  11   8  -4      115.82      130.35      9.96 o 
  11   8  -4      115.82      123.20     10.01 o 
  12   8  -4      134.31      135.66     11.11 o 
  12   8  -4      134.31      124.23     11.62 o 
  13   8  -4       25.16       28.25      7.14 o 
   1   9  -4      152.96      163.45      9.69 o 
   1   9  -4      152.96      128.68     10.29 o 
   2   9  -4       46.01       41.21      7.74 o 
   2   9  -4       46.01       53.51      7.60 o 
   3   9  -4        3.04        2.90      5.30 o 
   3   9  -4        3.04       -2.90      5.76 o 
   4   9  -4      108.78      110.89      9.36 o 
   4   9  -4      108.78      113.66      8.94 o 
   5   9  -4      119.35      139.90     10.10 o 
   5   9  -4      119.35      132.48      9.31 o 
   6   9  -4       43.39       46.23      7.24 o 
   6   9  -4       43.39       40.65      7.60 o 
   7   9  -4       13.69       12.53      5.76 o 
   7   9  -4       13.69       17.37      6.96 o 
   8   9  -4       39.57       47.10      7.10 o 
   8   9  -4       39.57       29.82      7.51 o 
   9   9  -4       55.68       43.28      8.34 o 
   9   9  -4       55.68       61.35      8.39 o 
  10   9  -4      119.75      128.46     10.24 o 
  10   9  -4      119.75      130.40     10.65 o 
  11   9  -4       26.38       33.64      7.70 o 
  11   9  -4       26.38       34.01      7.97 o 
   0  10  -4      261.91      247.87     12.78 o 
   1  10  -4        6.03       12.63      5.62 o 
   1  10  -4        6.03       11.34      6.17 o 
   2  10  -4       11.55        9.63      6.50 o 
   2  10  -4       11.55       13.59      5.58 o 
   3  10  -4        0.33        0.00      5.85 o 
   3  10  -4        0.33       -4.42      5.94 o 
   4  10  -4       25.45       35.30      6.59 o 
   4  10  -4       25.45       34.01      6.91 o 
   5  10  -4       96.38       88.06      9.13 o 
   5  10  -4       96.38       86.86      9.50 o 
   6  10  -4       91.29       83.40      9.17 o 
   6  10  -4       91.29      110.00      9.17 o 
   7  10  -4       20.65       29.72      6.68 o 
   7  10  -4       20.65       26.50      6.50 o 
   8  10  -4       44.94       46.50      8.07 o 
   8  10  -4       44.94       34.80      8.02 o 
   9  10  -4       15.13       25.81      7.47 o 
   9  10  -4       15.13       16.41      6.64 o 
  10  10  -4        7.90       18.94      7.56 o 
  10  10  -4        7.90       20.41      7.14 o 
   1  11  -4       51.82       69.69      8.11 o 
   1  11  -4       51.82       49.27      7.79 o 
   2  11  -4       28.58       33.18      7.51 o 
   2  11  -4       28.58       30.32      7.37 o 
   3  11  -4        4.97        1.43      6.17 o 
   3  11  -4        4.97        8.48      5.53 o 
   4  11  -4       31.72       38.07      7.74 o 
   4  11  -4       31.72       42.40      7.10 o 
   5  11  -4      116.92       94.61     10.47 o 
   5  11  -4      116.92      119.42     10.33 o 
   6  11  -4       30.73       19.68      7.70 o 
   6  11  -4       30.73       38.76      7.60 o 
   7  11  -4       79.43       90.58      9.27 o 
   7  11  -4       79.43       87.82      9.22 o 
   8  11  -4       14.51       21.06      6.64 o 
   8  11  -4       14.51       18.94      7.74 o 
   0  12  -4       62.13       58.95      9.68 o 
   1  12  -4        1.58       -5.94      6.54 o 
   1  12  -4        1.58       -2.49      6.31 o 
   2  12  -4       15.81       14.42      7.42 o 
   2  12  -4       15.81       19.95      6.96 o 
   3  12  -4       65.42       60.20      9.03 o 
   3  12  -4       65.42       65.32      9.26 o 
   4  12  -4       22.44       20.28      7.83 o 
   4  12  -4       22.44       27.93      7.28 o 
   5  12  -4       30.45       34.93      7.97 o 
   2   0  -3     1790.85     1763.69     20.17 o 
   2   0  -3     1790.85     1806.93     20.21 o 
   4   0  -3     6227.46     6552.81     40.28 o 
   4   0  -3     6227.45     6826.02     40.91 o 
   6   0  -3      118.40      126.89      7.38 o 
   6   0  -3      118.40      120.76      7.52 o 
   8   0  -3      366.67      351.40     11.00 o 
   8   0  -3      366.67      344.47     11.18 o 
  10   0  -3     1803.25     1772.66     24.57 o 
  10   0  -3     1803.24     1892.25     24.85 o 
  12   0  -3       34.29       43.60      6.08 o 
  12   0  -3       34.29       21.39      6.22 o 
  14   0  -3       33.04       26.32      6.18 o 
  14   0  -3       33.04       33.69      6.22 o 
  16   0  -3       72.54       62.32      7.33 o 
  16   0  -3       72.54       66.38      7.61 o 
  18   0  -3      494.81      506.57     18.76 o 
  18   0  -3      494.82      543.44     18.21 o 
   5   1  -3      214.95      221.38      8.54 o 
   6   1  -3      197.10      199.13      7.99 o 
   7   1  -3       74.49       71.88      5.86 o 
   8   1  -3       21.01       24.47      4.61 o 
   9   1  -3       20.97       17.56      4.89 o 
  10   1  -3      152.43      139.13      8.72 o 
  11   1  -3      193.72      198.37      9.37 o 
  12   1  -3      247.65      253.92     11.40 o 
  13   1  -3       40.24       41.30      5.76 o 
  14   1  -3        2.24       -0.37      4.88 o 
  15   1  -3        0.43        1.61      5.07 o 
  16   1  -3        2.09        3.41      5.11 o 
  17   1  -3       77.18       88.60      8.99 o 
  18   1  -3        2.36       10.00      5.76 o 
  19   1  -3        4.88       21.20      5.81 o 
   0   0  -6      349.20      333.83     16.30 o 
   2   0  -6      223.86      240.17     13.19 o 
   2   0  -6      223.86      258.12     14.49 o 
   4   0  -6      266.85      272.48     14.77 o 
   1   1  -6       43.00       49.91      8.25 o 
   1   1  -6       43.00       39.82      8.02 o 
   2   1  -6       17.99       19.72      7.70 o 
   2   1  -6       17.99       20.78      7.51 o 
   3   1  -6        6.07       15.30      7.19 o 
   3   1  -6        6.07        9.68      7.70 o 
   0   2  -6      278.39      311.91     14.17 o 
   1   2  -6        2.96        3.55      7.05 o 
   1   2  -6        2.96       -0.51      6.82 o 
   2   2  -6      149.36      136.41     11.99 o 
   2   2  -6      149.36      156.19     11.81 o 
   3   2  -6       13.07       10.78      6.96 o 
   2   0  -5      172.53      164.40     10.70 o 
   2   0  -5      172.53      169.24     10.15 o 
   4   0  -5       52.10       36.09      7.61 o 
   4   0  -5       52.10       61.12      6.91 o 
   6   0  -5       99.11      102.91      9.31 o 
   6   0  -5       99.11      107.38      9.22 o 
   8   0  -5       83.82       83.67      8.62 o 
   8   0  -5       83.82       82.20      8.94 o 
  10   0  -5      104.72      110.74     10.60 o 
  10   0  -5      104.72      116.37     10.93 o 
  12   0  -5       90.97       72.33     10.00 o 
  12   0  -5       90.97       94.18      9.82 o 
   0   1  -5      116.93      121.87      8.90 o 
   1   1  -5      111.31      105.73      8.67 o 
   1   1  -5      111.31       96.65      8.67 o 
   2   1  -5       76.89       78.79      8.30 o 
   2   1  -5       76.89       63.76      7.65 o 
   3   1  -5     1111.40     1134.94     24.04 o 
   3   1  -5     1111.40     1120.14     23.39 o 
   4   1  -5       29.59       20.19      6.41 o 
   4   1  -5       29.59       30.60      6.82 o 
   5   1  -5      118.33      115.37      9.27 o 
   5   1  -5      118.33      120.44      9.36 o 
   6   1  -5       40.04       35.12      7.19 o 
   6   1  -5       40.04       59.09      6.87 o 
   7   1  -5        5.70        0.41      6.22 o 
   7   1  -5        5.70        7.28      5.44 o 
   8   1  -5        6.86       12.72      5.76 o 
   8   1  -5        6.86        6.17      5.53 o 
   9   1  -5      223.56      230.41     13.10 o 
   9   1  -5      223.56      224.14     12.83 o 
  10   1  -5       74.94       78.87      8.71 o 
  10   1  -5       74.94       72.65      8.94 o 
  11   1  -5      373.98      385.97     16.07 o 
  12   1  -5       35.68       53.74      8.43 o 
                                                 
